# Supplementary material for: (4Z,6Z)-4,6-Bis(4-meth­oxy­benzyl­idene)-2,2-dimethyl-1,3-dioxan-5-one
Source: Acta Crystallogr Sect E Struct Rep Online. 2012 Jan 11;68(Pt 2):o356. doi: 10.1107/S1600536812000372 (PMC3275038; doi:10.1107/S1600536812000372)
Supplement: Supplementary file 1 [file e-68-0o356-sup1.cif]

##############################################################################
#                                                                            #
# This CIF contains the data in a paper accepted for publication in          #
# Acta Crystallographica Section E. It conforms to the requirements of       #
# Notes for Authors for Acta Crystallographica Section E, and has been       #
# peer reviewed under the auspices of the IUCr Commission on Journals.       #
#                                                                            #
# Full details of the Crystallographic Information File format               #
# are given in the paper "The Crystallographic Information File (CIF):       #
# a New Standard Archive File for Crystallography" by S. R. Hall, F. H.      #
# Allen and I. D. Brown [Acta Cryst. (1991), A47, 655-685].                  #
#                                                                            #
# The current version of the core CIF dictionary is obtainable from          #
# ftp://ftp.iucr.org/pub/cif_core.dic.                                       #
#                                                                            #
# Software is freely available for graphical display of the structure(s)     #
# in this CIF. For information consult the CIF software page                 #
# http://www.iucr.org/resources/cif/software.                                #
#                                                                            #
# This file may be used for bona fide research purposes within the           #
# scientific community so long as proper attribution is given to the journal # 
# article from which it was obtained.                                        #
#                                                                            #
##############################################################################
data_I
_audit_creation_method     SHELXL-97
_chemical_name_systematic
;
(4<i>Z</i>,6<i>Z</i>)-4,6-Bis(4-methoxybenzylidene)-2,2-dimethyl-1,3-dioxan-5-
one
;
_chemical_name_common     ?
_chemical_formula_moiety     'C22 H22 O5'
_chemical_formula_sum     'C22 H22 O5'
_chemical_formula_iupac     'C22 H22 O5'
_chemical_formula_weight     366.39
_chemical_melting_point     ?
_symmetry_cell_setting     monoclinic
_symmetry_space_group_name_H-M     'P 21/c'
_symmetry_space_group_name_Hall     '-P 2ybc'
loop_
    _symmetry_equiv_pos_as_xyz
    'x, y, z'
    '-x, y+1/2, -z+1/2'
    '-x, -y, -z'
    'x, -y-1/2, z-1/2'
_cell_length_a     9.2400(7)
_cell_length_b     40.384(4)
_cell_length_c     10.1643(8)
_cell_angle_alpha     90.00
_cell_angle_beta     91.988(9)
_cell_angle_gamma     90.00
_cell_volume     3790.5(6)
_cell_formula_units_Z     8
_cell_measurement_reflns_used     8001
_cell_measurement_theta_min     2.0
_cell_measurement_theta_max     25.9
_cell_measurement_temperature     193(2)
_exptl_crystal_description     platelet
_exptl_crystal_colour     yellow
_exptl_crystal_size_max     0.45
_exptl_crystal_size_mid     0.24
_exptl_crystal_size_min     0.03
_exptl_crystal_density_diffrn     1.284
_exptl_crystal_density_meas     ?
_exptl_crystal_density_method     'not measured'
_exptl_crystal_F_000     1552
_exptl_absorpt_coefficient_mu     0.091
_exptl_absorpt_correction_type     multi-scan
_exptl_absorpt_process_details     '(Blessing, 1995)'
_exptl_absorpt_correction_T_min     0.972
_exptl_absorpt_correction_T_max     1.000
_exptl_special_details     ?
_diffrn_ambient_temperature     193(2)
_diffrn_radiation_type     MoK\a
_diffrn_radiation_wavelength     0.71073
_diffrn_radiation_source     'fine-focus sealed tube'
_diffrn_radiation_monochromator     graphite
_diffrn_measurement_device_type     'Stoe IPDS'
_diffrn_measurement_method     \f-scans
_diffrn_detector_area_resol_mean     6.7
_diffrn_reflns_number     28928
_diffrn_reflns_av_R_equivalents     0.0684
_diffrn_reflns_av_sigmaI/netI     0.0872
_diffrn_reflns_theta_min     2.07
_diffrn_reflns_theta_max     25.00
_diffrn_reflns_theta_full     25.00
_diffrn_measured_fraction_theta_max     0.975
_diffrn_measured_fraction_theta_full     0.975
_diffrn_reflns_limit_h_min     -10
_diffrn_reflns_limit_h_max     10
_diffrn_reflns_limit_k_min     -48
_diffrn_reflns_limit_k_max     48
_diffrn_reflns_limit_l_min     -12
_diffrn_reflns_limit_l_max     12
_diffrn_standards_number     0
_diffrn_standards_interval_count     ?
_diffrn_standards_interval_time     ?
_diffrn_standards_decay_%     ?
_refine_special_details
;
Refinement of <i>F</i>^2^ against ALL reflections. The weighted <i>R</i>-factor
<i>wR</i> and goodness of fit <i>S</i> are based on <i>F</i>^2^, conventional
<i>R</i>-factors <i>R</i> are based on <i>F</i>, with <i>F</i> set to zero for
negative <i>F</i>^2^. The threshold expression of <i>F</i>^2^ >
\s(<i>F</i>^2^) is used only for calculating <i>R</i>-factors(gt) <i>etc</i>.
and is not relevant to the choice of reflections for refinement.
<i>R</i>-factors based on <i>F</i>^2^ are statistically about twice as large
as those based on <i>F</i>, and <i>R</i>- factors based on ALL data will be
even larger.
;
_reflns_number_total     6486
_reflns_number_gt     3306
_reflns_threshold_expression     I>2sigma(I)
_refine_ls_structure_factor_coef     Fsqd
_refine_ls_matrix_type     full
_refine_ls_R_factor_all     0.0851
_refine_ls_R_factor_gt     0.0340
_refine_ls_wR_factor_gt     0.0521
_refine_ls_wR_factor_ref     0.0581
_refine_ls_goodness_of_fit_ref     0.866
_refine_ls_restrained_S_all     0.866
_refine_ls_number_reflns     6486
_refine_ls_number_parameters     495
_refine_ls_number_restraints     0
_refine_ls_hydrogen_treatment     constr
_refine_ls_weighting_scheme     calc
_refine_ls_weighting_details
                 'calc w=1/[\s^2^(Fo^2^)+(0.0100P)^2^] where P=(Fo^2^+2Fc^2^)/3'
_atom_sites_solution_hydrogens     geom
_atom_sites_solution_primary     direct
_atom_sites_solution_secondary     difmap
_refine_ls_shift/su_max     0.001
_refine_ls_shift/su_mean     0.000
_refine_diff_density_max     0.133
_refine_diff_density_min     -0.149
_refine_ls_extinction_method     none
_refine_ls_extinction_coef     ?
loop_
    _atom_type_symbol
    _atom_type_description
    _atom_type_scat_dispersion_real
    _atom_type_scat_dispersion_imag
    _atom_type_scat_source
    'C' 'C' 0.0033 0.0016
                         'International Tables Vol C Tables 4.2.6.8 and 6.1.1.4'
    'H' 'H' 0.0000 0.0000
                         'International Tables Vol C Tables 4.2.6.8 and 6.1.1.4'
    'O' 'O' 0.0106 0.0060
                         'International Tables Vol C Tables 4.2.6.8 and 6.1.1.4'
_computing_data_collection     'EXPOSE (Stoe & Cie, 1999)'
_computing_cell_refinement     'CELL  (Stoe & Cie, 1999)'
_computing_data_reduction     'INTEGRATE  (Stoe & Cie, 1999)'
_computing_structure_solution     'SHELXS97 (Sheldrick, 2008)'
_computing_structure_refinement     'SHELXL97 (Sheldrick, 2008)'
_computing_molecular_graphics     'DIAMOND (Brandenburg, 2011)'
_computing_publication_material     'publCIF (Westrip, 2010)'
loop_
    _atom_site_type_symbol
    _atom_site_label
    _atom_site_fract_x
    _atom_site_fract_y
    _atom_site_fract_z
    _atom_site_U_iso_or_equiv
    _atom_site_adp_type
    _atom_site_calc_flag
    _atom_site_refinement_flags
    _atom_site_occupancy
    _atom_site_symmetry_multiplicity
    _atom_site_disorder_assembly
    _atom_site_disorder_group
    O O1_1 0.13652(14) 0.09396(3) 0.47980(12) 0.0350(3) Uani d . 1 1 . .
    O O2_1 0.11486(14) 0.15136(3) 0.46692(12) 0.0373(3) Uani d . 1 1 . .
    O O3_1 -0.20552(17) 0.11456(3) 0.32822(14) 0.0513(4) Uani d . 1 1 . .
    O O4_1 0.27071(16) -0.06434(3) 0.36675(13) 0.0474(4) Uani d . 1 1 . .
    O O5_1 0.06933(19) 0.31337(3) 0.40567(16) 0.0695(5) Uani d . 1 1 . .
    C C1_1 0.0103(2) 0.08847(4) 0.40709(17) 0.0312(5) Uani d . 1 1 . .
    C C2_1 -0.0809(2) 0.11758(4) 0.37529(18) 0.0345(5) Uani d . 1 1 . .
    C C3_1 -0.0170(2) 0.15054(4) 0.39966(18) 0.0327(5) Uani d . 1 1 . .
    C C4_1 0.1442(2) 0.12406(4) 0.55320(17) 0.0318(5) Uani d . 1 1 . .
    C C5_1 0.2989(2) 0.12787(5) 0.5977(2) 0.0465(5) Uani d . 1 1 . .
    H H5A_1 0.3605 0.1273 0.5212 0.070 Uiso calc R 1 1 . .
    H H5B_1 0.3261 0.1097 0.6578 0.070 Uiso calc R 1 1 . .
    H H5C_1 0.3118 0.1491 0.6435 0.070 Uiso calc R 1 1 . .
    C C6_1 0.0396(2) 0.12348(5) 0.66347(18) 0.0452(6) Uani d . 1 1 . .
    H H6A_1 -0.0584 0.1193 0.6274 0.068 Uiso calc R 1 1 . .
    H H6B_1 0.0420 0.1449 0.7090 0.068 Uiso calc R 1 1 . .
    H H6C_1 0.0672 0.1059 0.7258 0.068 Uiso calc R 1 1 . .
    C C7_1 -0.0214(2) 0.05840(4) 0.35759(17) 0.0338(5) Uani d . 1 1 . .
    H H7_1 -0.1112 0.0570 0.3095 0.041 Uiso calc R 1 1 . .
    C C8_1 0.0604(2) 0.02747(4) 0.36605(17) 0.0313(5) Uani d . 1 1 . .
    C C9_1 0.1886(2) 0.02302(4) 0.43971(19) 0.0377(5) Uani d . 1 1 . .
    H H9_1 0.2276 0.0411 0.4894 0.045 Uiso calc R 1 1 . .
    C C10_1 0.2614(2) -0.00718(4) 0.44252(19) 0.0391(5) Uani d . 1 1 . .
    H H10_1 0.3486 -0.0096 0.4940 0.047 Uiso calc R 1 1 . .
    C C11_1 0.2071(2) -0.03357(4) 0.37075(19) 0.0361(5) Uani d . 1 1 . .
    C C12_1 0.0799(2) -0.02982(5) 0.29576(19) 0.0410(5) Uani d . 1 1 . .
    H H12_1 0.0423 -0.0478 0.2451 0.049 Uiso calc R 1 1 . .
    C C13_1 0.0080(2) 0.00014(4) 0.29488(18) 0.0374(5) Uani d . 1 1 . .
    H H13_1 -0.0800 0.0022 0.2443 0.045 Uiso calc R 1 1 . .
    C C14_1 0.3863(2) -0.07054(5) 0.4593(2) 0.0530(6) Uani d . 1 1 . .
    H H14A_1 0.4149 -0.0939 0.4545 0.079 Uiso calc R 1 1 . .
    H H14B_1 0.3547 -0.0656 0.5482 0.079 Uiso calc R 1 1 . .
    H H14C_1 0.4691 -0.0565 0.4392 0.079 Uiso calc R 1 1 . .
    C C15_1 -0.0773(2) 0.17839(4) 0.35254(19) 0.0393(5) Uani d . 1 1 . .
    H H15_1 -0.1626 0.1754 0.2990 0.047 Uiso calc R 1 1 . .
    C C16_1 -0.0316(2) 0.21270(5) 0.37103(19) 0.0392(5) Uani d . 1 1 . .
    C C17_1 -0.0991(3) 0.23727(5) 0.2980(3) 0.0814(9) Uani d . 1 1 . .
    H H17_1 -0.1731 0.2312 0.2354 0.098 Uiso calc R 1 1 . .
    C C18_1 -0.0641(3) 0.27025(6) 0.3117(3) 0.0900(10) Uani d . 1 1 . .
    H H18_1 -0.1133 0.2863 0.2586 0.108 Uiso calc R 1 1 . .
    C C19_1 0.0407(2) 0.27998(5) 0.4012(2) 0.0472(6) Uani d . 1 1 . .
    C C20_1 0.1084(2) 0.25658(5) 0.4774(2) 0.0513(6) Uani d . 1 1 . .
    H H20_1 0.1803 0.2630 0.5416 0.062 Uiso calc R 1 1 . .
    C C21_1 0.0729(2) 0.22334(5) 0.4616(2) 0.0487(6) Uani d . 1 1 . .
    H H21_1 0.1223 0.2074 0.5150 0.058 Uiso calc R 1 1 . .
    C C22_1 0.1718(3) 0.32471(5) 0.5016(3) 0.0716(8) Uani d . 1 1 . .
    H H22A_1 0.1857 0.3486 0.4913 0.107 Uiso calc R 1 1 . .
    H H22B_1 0.2642 0.3133 0.4905 0.107 Uiso calc R 1 1 . .
    H H22C_1 0.1367 0.3201 0.5896 0.107 Uiso calc R 1 1 . .
    O O1_2 0.32537(14) 0.90895(3) 0.94767(12) 0.0394(4) Uani d . 1 1 . .
    O O2_2 0.36036(14) 0.85187(3) 0.92517(12) 0.0393(3) Uani d . 1 1 . .
    O O3_2 0.60877(18) 0.89453(3) 0.72449(15) 0.0632(5) Uani d . 1 1 . .
    O O4_2 0.20381(16) 1.07102(3) 0.95326(13) 0.0498(4) Uani d . 1 1 . .
    O O5_2 0.45844(18) 0.69115(3) 0.84894(15) 0.0636(5) Uani d . 1 1 . .
    C C1_2 0.4331(2) 0.91701(4) 0.86175(17) 0.0349(5) Uani d . 1 1 . .
    C C2_2 0.5116(2) 0.88934(4) 0.80197(19) 0.0400(5) Uani d . 1 1 . .
    C C3_2 0.4737(2) 0.85542(5) 0.83962(18) 0.0360(5) Uani d . 1 1 . .
    C C4_2 0.3432(2) 0.87840(4) 1.01609(18) 0.0355(5) Uani d . 1 1 . .
    C C5_2 0.2014(2) 0.87194(5) 1.0805(2) 0.0542(6) Uani d . 1 1 . .
    H H5A_2 0.1239 0.8699 1.0126 0.081 Uiso calc R 1 1 . .
    H H5B_2 0.1797 0.8903 1.1395 0.081 Uiso calc R 1 1 . .
    H H5C_2 0.2083 0.8513 1.1312 0.081 Uiso calc R 1 1 . .
    C C6_2 0.4701(2) 0.88003(5) 1.11275(18) 0.0491(6) Uani d . 1 1 . .
    H H6A_2 0.5581 0.8854 1.0660 0.074 Uiso calc R 1 1 . .
    H H6B_2 0.4824 0.8585 1.1566 0.074 Uiso calc R 1 1 . .
    H H6C_2 0.4526 0.8971 1.1786 0.074 Uiso calc R 1 1 . .
    C C7_2 0.4550(2) 0.94842(4) 0.82629(17) 0.0369(5) Uani d . 1 1 . .
    H H7_2 0.5285 0.9512 0.7641 0.044 Uiso calc R 1 1 . .
    C C8_2 0.3864(2) 0.97912(4) 0.86593(18) 0.0340(5) Uani d . 1 1 . .
    C C9_2 0.2943(2) 0.98221(4) 0.97158(18) 0.0375(5) Uani d . 1 1 . .
    H H9_2 0.2725 0.9631 1.0219 0.045 Uiso calc R 1 1 . .
    C C10_2 0.2337(2) 1.01245(4) 1.00494(19) 0.0389(5) Uani d . 1 1 . .
    H H10_2 0.1740 1.0140 1.0789 0.047 Uiso calc R 1 1 . .
    C C11_2 0.2602(2) 1.04031(4) 0.93058(19) 0.0369(5) Uani d . 1 1 . .
    C C12_2 0.3513(2) 1.03770(5) 0.82468(19) 0.0436(5) Uani d . 1 1 . .
    H H12_2 0.3702 1.0567 0.7727 0.052 Uiso calc R 1 1 . .
    C C13_2 0.4136(2) 1.00793(4) 0.79498(18) 0.0394(5) Uani d . 1 1 . .
    H H13_2 0.4775 1.0069 0.7238 0.047 Uiso calc R 1 1 . .
    C C14_2 0.1207(3) 1.07459(5) 1.0694(2) 0.0588(7) Uani d . 1 1 . .
    H H14A_2 0.0875 1.0975 1.0766 0.088 Uiso calc R 1 1 . .
    H H14B_2 0.1812 1.0689 1.1472 0.088 Uiso calc R 1 1 . .
    H H14C_2 0.0367 1.0598 1.0636 0.088 Uiso calc R 1 1 . .
    C C15_2 0.5357(2) 0.82868(4) 0.78873(18) 0.0396(5) Uani d . 1 1 . .
    H H15_2 0.6068 0.8334 0.7261 0.047 Uiso calc R 1 1 . .
    C C16_2 0.5129(2) 0.79356(5) 0.81271(18) 0.0384(5) Uani d . 1 1 . .
    C C17_2 0.5856(3) 0.77038(5) 0.7371(2) 0.0535(6) Uani d . 1 1 . .
    H H17_2 0.6500 0.7781 0.6729 0.064 Uiso calc R 1 1 . .
    C C18_2 0.5669(3) 0.73688(5) 0.7525(2) 0.0592(7) Uani d . 1 1 . .
    H H18_2 0.6186 0.7219 0.6994 0.071 Uiso calc R 1 1 . .
    C C19_2 0.4736(2) 0.72471(5) 0.8443(2) 0.0466(6) Uani d . 1 1 . .
    C C20_2 0.4040(2) 0.74698(5) 0.9235(2) 0.0445(5) Uani d . 1 1 . .
    H H20_2 0.3425 0.7391 0.9895 0.053 Uiso calc R 1 1 . .
    C C21_2 0.4227(2) 0.78064(5) 0.90765(19) 0.0440(5) Uani d . 1 1 . .
    H H21_2 0.3728 0.7954 0.9628 0.053 Uiso calc R 1 1 . .
    C C22_2 0.3599(3) 0.67802(5) 0.9400(2) 0.0658(7) Uani d . 1 1 . .
    H H22A_2 0.3567 0.6539 0.9317 0.099 Uiso calc R 1 1 . .
    H H22B_2 0.2631 0.6872 0.9213 0.099 Uiso calc R 1 1 . .
    H H22C_2 0.3921 0.6840 1.0298 0.099 Uiso calc R 1 1 . .
loop_
    _atom_site_aniso_label
    _atom_site_aniso_U_11
    _atom_site_aniso_U_22
    _atom_site_aniso_U_33
    _atom_site_aniso_U_12
    _atom_site_aniso_U_13
    _atom_site_aniso_U_23
    O1_1 0.0324(9) 0.0299(7) 0.0422(8) 0.0016(6) -0.0044(7) -0.0061(6)
    O2_1 0.0329(9) 0.0313(7) 0.0472(8) -0.0001(6) -0.0053(7) 0.0060(6)
    O3_1 0.0432(11) 0.0466(8) 0.0629(10) -0.0014(7) -0.0172(9) 0.0026(7)
    O4_1 0.0548(10) 0.0340(8) 0.0533(9) 0.0090(7) 0.0024(8) -0.0062(6)
    O5_1 0.0754(13) 0.0333(8) 0.0974(13) -0.0039(8) -0.0303(11) 0.0086(8)
    C1_1 0.0283(13) 0.0357(11) 0.0296(10) -0.0016(9) -0.0002(10) -0.0019(8)
    C2_1 0.0306(13) 0.0377(12) 0.0347(11) 0.0003(10) -0.0048(11) 0.0014(9)
    C3_1 0.0287(13) 0.0342(11) 0.0351(11) -0.0008(9) -0.0026(10) 0.0012(9)
    C4_1 0.0337(13) 0.0256(10) 0.0356(11) 0.0011(9) -0.0067(10) 0.0012(8)
    C5_1 0.0423(14) 0.0340(11) 0.0620(14) -0.0005(10) -0.0151(12) -0.0016(10)
    C6_1 0.0534(15) 0.0464(12) 0.0360(12) -0.0008(11) 0.0025(11) -0.0041(10)
    C7_1 0.0326(12) 0.0361(11) 0.0326(11) -0.0046(9) 0.0014(10) -0.0018(8)
    C8_1 0.0308(13) 0.0318(10) 0.0314(10) -0.0028(9) 0.0020(10) -0.0013(8)
    C9_1 0.0373(14) 0.0328(11) 0.0429(12) -0.0005(9) -0.0010(11) -0.0088(9)
    C10_1 0.0326(13) 0.0396(12) 0.0450(12) 0.0035(10) 0.0004(11) -0.0080(9)
    C11_1 0.0407(14) 0.0302(11) 0.0380(12) 0.0018(9) 0.0102(11) -0.0024(9)
    C12_1 0.0479(15) 0.0341(11) 0.0409(12) -0.0044(10) 0.0002(12) -0.0068(9)
    C13_1 0.0394(14) 0.0366(11) 0.0359(11) -0.0034(9) -0.0011(10) -0.0022(9)
    C14_1 0.0503(16) 0.0426(12) 0.0661(16) 0.0112(11) 0.0045(14) 0.0027(11)
    C15_1 0.0349(13) 0.0379(12) 0.0445(12) -0.0002(10) -0.0065(10) 0.0058(9)
    C16_1 0.0376(14) 0.0356(11) 0.0438(12) 0.0008(10) -0.0074(11) 0.0065(9)
    C17_1 0.096(2) 0.0414(14) 0.102(2) -0.0100(14) -0.0660(18) 0.0153(13)
    C18_1 0.105(3) 0.0406(15) 0.119(2) -0.0060(15) -0.074(2) 0.0229(14)
    C19_1 0.0454(15) 0.0329(12) 0.0625(15) 0.0001(10) -0.0108(13) 0.0072(10)
    C20_1 0.0544(16) 0.0376(13) 0.0602(15) 0.0036(11) -0.0202(12) 0.0043(11)
    C21_1 0.0537(16) 0.0347(12) 0.0565(14) 0.0059(11) -0.0147(13) 0.0075(10)
    C22_1 0.069(2) 0.0429(14) 0.101(2) -0.0042(13) -0.0219(17) -0.0129(13)
    O1_2 0.0422(9) 0.0335(7) 0.0431(8) 0.0003(6) 0.0078(7) 0.0037(6)
    O2_2 0.0422(9) 0.0346(7) 0.0414(8) -0.0036(6) 0.0037(7) -0.0064(6)
    O3_2 0.0748(12) 0.0501(8) 0.0671(10) -0.0040(8) 0.0366(10) -0.0040(7)
    O4_2 0.0613(10) 0.0346(8) 0.0542(9) 0.0054(7) 0.0112(8) 0.0083(6)
    O5_2 0.0791(12) 0.0335(8) 0.0788(11) 0.0083(8) 0.0117(10) -0.0005(7)
    C1_2 0.0367(13) 0.0365(11) 0.0316(11) -0.0030(9) 0.0023(10) 0.0006(9)
    C2_2 0.0452(14) 0.0377(11) 0.0371(12) -0.0014(10) -0.0015(11) -0.0031(9)
    C3_2 0.0379(13) 0.0392(12) 0.0307(11) -0.0009(10) -0.0012(10) -0.0033(9)
    C4_2 0.0432(14) 0.0260(10) 0.0376(11) -0.0023(9) 0.0047(11) -0.0020(9)
    C5_2 0.0527(16) 0.0427(12) 0.0687(15) -0.0015(11) 0.0248(13) -0.0001(10)
    C6_2 0.0623(17) 0.0491(13) 0.0357(12) -0.0031(11) -0.0038(12) -0.0002(10)
    C7_2 0.0391(13) 0.0397(12) 0.0318(11) -0.0067(9) -0.0006(10) -0.0017(9)
    C8_2 0.0368(13) 0.0314(11) 0.0336(11) -0.0042(9) -0.0033(10) 0.0020(8)
    C9_2 0.0423(13) 0.0342(11) 0.0360(12) -0.0042(9) -0.0004(10) 0.0057(9)
    C10_2 0.0445(14) 0.0340(11) 0.0383(12) -0.0009(10) 0.0030(10) 0.0046(9)
    C11_2 0.0393(13) 0.0310(11) 0.0401(12) -0.0012(9) -0.0042(11) 0.0015(9)
    C12_2 0.0505(14) 0.0361(12) 0.0443(13) -0.0066(10) 0.0021(11) 0.0093(9)
    C13_2 0.0436(13) 0.0377(11) 0.0369(12) -0.0065(10) 0.0038(11) 0.0024(9)
    C14_2 0.0650(17) 0.0450(13) 0.0681(16) 0.0081(12) 0.0236(14) 0.0004(11)
    C15_2 0.0435(14) 0.0407(12) 0.0343(11) 0.0030(10) -0.0011(10) -0.0037(9)
    C16_2 0.0396(14) 0.0409(12) 0.0340(11) 0.0044(10) -0.0068(10) -0.0037(9)
    C17_2 0.0683(17) 0.0409(13) 0.0519(14) 0.0055(12) 0.0126(13) -0.0073(10)
    C18_2 0.0732(19) 0.0417(13) 0.0634(16) 0.0142(12) 0.0136(14) -0.0076(11)
    C19_2 0.0526(15) 0.0330(12) 0.0535(14) 0.0092(11) -0.0086(12) -0.0029(10)
    C20_2 0.0501(15) 0.0385(12) 0.0447(13) 0.0059(10) -0.0007(11) 0.0007(10)
    C21_2 0.0489(15) 0.0405(12) 0.0426(12) 0.0067(10) 0.0000(11) -0.0074(9)
    C22_2 0.0771(19) 0.0446(13) 0.0756(17) 0.0009(13) 0.0013(16) 0.0070(12)
_geom_special_details
;
All e.s.d.'s (except the e.s.d. in the dihedral angle between two l.s. planes)
are estimated using the full covariance matrix. The cell e.s.d.'s are taken
into account individually in the estimation of e.s.d.'s in distances, angles
and torsion angles; correlations between e.s.d.'s in cell parameters are only
used when they are defined by crystal symmetry. An approximate (isotropic)
treatment of cell e.s.d.'s is used for estimating e.s.d.'s involving l.s.
planes.
;
loop_
    _geom_bond_atom_site_label_1
    _geom_bond_atom_site_label_2
    _geom_bond_site_symmetry_2
    _geom_bond_distance
    _geom_bond_publ_flag
    O1_1 C1_1 . 1.377(2) ?
    O1_1 C4_1 . 1.427(2) ?
    O2_1 C3_1 . 1.377(2) ?
    O2_1 C4_1 . 1.429(2) ?
    O3_1 C2_1 . 1.237(2) ?
    O4_1 C11_1 . 1.376(2) ?
    O4_1 C14_1 . 1.421(3) ?
    O5_1 C19_1 . 1.375(2) ?
    O5_1 C22_1 . 1.412(3) ?
    C1_1 C7_1 . 1.343(2) ?
    C1_1 C2_1 . 1.476(3) ?
    C2_1 C3_1 . 1.474(3) ?
    C3_1 C15_1 . 1.336(3) ?
    C4_1 C5_1 . 1.493(3) ?
    C4_1 C6_1 . 1.505(2) ?
    C5_1 H5A_1 . 0.9800 ?
    C5_1 H5B_1 . 0.9800 ?
    C5_1 H5C_1 . 0.9800 ?
    C6_1 H6A_1 . 0.9800 ?
    C6_1 H6B_1 . 0.9800 ?
    C6_1 H6C_1 . 0.9800 ?
    C7_1 C8_1 . 1.461(2) ?
    C7_1 H7_1 . 0.9500 ?
    C8_1 C9_1 . 1.391(3) ?
    C8_1 C13_1 . 1.397(2) ?
    C9_1 C10_1 . 1.392(3) ?
    C9_1 H9_1 . 0.9500 ?
    C10_1 C11_1 . 1.376(3) ?
    C10_1 H10_1 . 0.9500 ?
    C11_1 C12_1 . 1.387(3) ?
    C12_1 C13_1 . 1.380(3) ?
    C12_1 H12_1 . 0.9500 ?
    C13_1 H13_1 . 0.9500 ?
    C14_1 H14A_1 . 0.9800 ?
    C14_1 H14B_1 . 0.9800 ?
    C14_1 H14C_1 . 0.9800 ?
    C15_1 C16_1 . 1.459(3) ?
    C15_1 H15_1 . 0.9500 ?
    C16_1 C17_1 . 1.376(3) ?
    C16_1 C21_1 . 1.379(3) ?
    C17_1 C18_1 . 1.376(3) ?
    C17_1 H17_1 . 0.9500 ?
    C18_1 C19_1 . 1.363(3) ?
    C18_1 H18_1 . 0.9500 ?
    C19_1 C20_1 . 1.361(3) ?
    C20_1 C21_1 . 1.390(3) ?
    C20_1 H20_1 . 0.9500 ?
    C21_1 H21_1 . 0.9500 ?
    C22_1 H22A_1 . 0.9800 ?
    C22_1 H22B_1 . 0.9800 ?
    C22_1 H22C_1 . 0.9800 ?
    O1_2 C1_2 . 1.386(2) ?
    O1_2 C4_2 . 1.423(2) ?
    O2_2 C3_2 . 1.392(2) ?
    O2_2 C4_2 . 1.427(2) ?
    O3_2 C2_2 . 1.233(2) ?
    O4_2 C11_2 . 1.368(2) ?
    O4_2 C14_2 . 1.438(2) ?
    O5_2 C19_2 . 1.363(2) ?
    O5_2 C22_2 . 1.423(2) ?
    C1_2 C7_2 . 1.336(2) ?
    C1_2 C2_2 . 1.474(2) ?
    C2_2 C3_2 . 1.468(3) ?
    C3_2 C15_2 . 1.335(2) ?
    C4_2 C6_2 . 1.505(3) ?
    C4_2 C5_2 . 1.508(3) ?
    C5_2 H5A_2 . 0.9800 ?
    C5_2 H5B_2 . 0.9800 ?
    C5_2 H5C_2 . 0.9800 ?
    C6_2 H6A_2 . 0.9800 ?
    C6_2 H6B_2 . 0.9800 ?
    C6_2 H6C_2 . 0.9800 ?
    C7_2 C8_2 . 1.456(2) ?
    C7_2 H7_2 . 0.9500 ?
    C8_2 C13_2 . 1.396(2) ?
    C8_2 C9_2 . 1.399(2) ?
    C9_2 C10_2 . 1.390(2) ?
    C9_2 H9_2 . 0.9500 ?
    C10_2 C11_2 . 1.382(2) ?
    C10_2 H10_2 . 0.9500 ?
    C11_2 C12_2 . 1.393(2) ?
    C12_2 C13_2 . 1.371(2) ?
    C12_2 H12_2 . 0.9500 ?
    C13_2 H13_2 . 0.9500 ?
    C14_2 H14A_2 . 0.9800 ?
    C14_2 H14B_2 . 0.9800 ?
    C14_2 H14C_2 . 0.9800 ?
    C15_2 C16_2 . 1.455(3) ?
    C15_2 H15_2 . 0.9500 ?
    C16_2 C21_2 . 1.398(2) ?
    C16_2 C17_2 . 1.398(2) ?
    C17_2 C18_2 . 1.373(3) ?
    C17_2 H17_2 . 0.9500 ?
    C18_2 C19_2 . 1.383(3) ?
    C18_2 H18_2 . 0.9500 ?
    C19_2 C20_2 . 1.380(2) ?
    C20_2 C21_2 . 1.380(3) ?
    C20_2 H20_2 . 0.9500 ?
    C21_2 H21_2 . 0.9500 ?
    C22_2 H22A_2 . 0.9800 ?
    C22_2 H22B_2 . 0.9800 ?
    C22_2 H22C_2 . 0.9800 ?
loop_
    _geom_angle_atom_site_label_1
    _geom_angle_atom_site_label_2
    _geom_angle_atom_site_label_3
    _geom_angle_site_symmetry_1
    _geom_angle_site_symmetry_3
    _geom_angle
    _geom_angle_publ_flag
    C1_1 O1_1 C4_1 . . 116.33(14) ?
    C3_1 O2_1 C4_1 . . 115.59(14) ?
    C11_1 O4_1 C14_1 . . 116.85(16) ?
    C19_1 O5_1 C22_1 . . 117.70(18) ?
    C7_1 C1_1 O1_1 . . 121.09(17) ?
    C7_1 C1_1 C2_1 . . 121.51(19) ?
    O1_1 C1_1 C2_1 . . 117.13(16) ?
    O3_1 C2_1 C3_1 . . 121.07(18) ?
    O3_1 C2_1 C1_1 . . 121.52(18) ?
    C3_1 C2_1 C1_1 . . 117.40(19) ?
    C15_1 C3_1 O2_1 . . 120.54(18) ?
    C15_1 C3_1 C2_1 . . 122.7(2) ?
    O2_1 C3_1 C2_1 . . 116.61(17) ?
    O1_1 C4_1 O2_1 . . 109.36(14) ?
    O1_1 C4_1 C5_1 . . 106.03(14) ?
    O2_1 C4_1 C5_1 . . 105.43(15) ?
    O1_1 C4_1 C6_1 . . 110.76(14) ?
    O2_1 C4_1 C6_1 . . 110.87(15) ?
    C5_1 C4_1 C6_1 . . 114.12(16) ?
    C4_1 C5_1 H5A_1 . . 109.5 ?
    C4_1 C5_1 H5B_1 . . 109.5 ?
    H5A_1 C5_1 H5B_1 . . 109.5 ?
    C4_1 C5_1 H5C_1 . . 109.5 ?
    H5A_1 C5_1 H5C_1 . . 109.5 ?
    H5B_1 C5_1 H5C_1 . . 109.5 ?
    C4_1 C6_1 H6A_1 . . 109.5 ?
    C4_1 C6_1 H6B_1 . . 109.5 ?
    H6A_1 C6_1 H6B_1 . . 109.5 ?
    C4_1 C6_1 H6C_1 . . 109.5 ?
    H6A_1 C6_1 H6C_1 . . 109.5 ?
    H6B_1 C6_1 H6C_1 . . 109.5 ?
    C1_1 C7_1 C8_1 . . 130.2(2) ?
    C1_1 C7_1 H7_1 . . 114.9 ?
    C8_1 C7_1 H7_1 . . 114.9 ?
    C9_1 C8_1 C13_1 . . 116.77(18) ?
    C9_1 C8_1 C7_1 . . 124.86(17) ?
    C13_1 C8_1 C7_1 . . 118.38(19) ?
    C8_1 C9_1 C10_1 . . 121.72(18) ?
    C8_1 C9_1 H9_1 . . 119.1 ?
    C10_1 C9_1 H9_1 . . 119.1 ?
    C11_1 C10_1 C9_1 . . 120.0(2) ?
    C11_1 C10_1 H10_1 . . 120.0 ?
    C9_1 C10_1 H10_1 . . 120.0 ?
    O4_1 C11_1 C10_1 . . 124.5(2) ?
    O4_1 C11_1 C12_1 . . 115.93(18) ?
    C10_1 C11_1 C12_1 . . 119.56(18) ?
    C13_1 C12_1 C11_1 . . 119.87(19) ?
    C13_1 C12_1 H12_1 . . 120.1 ?
    C11_1 C12_1 H12_1 . . 120.1 ?
    C12_1 C13_1 C8_1 . . 122.1(2) ?
    C12_1 C13_1 H13_1 . . 119.0 ?
    C8_1 C13_1 H13_1 . . 119.0 ?
    O4_1 C14_1 H14A_1 . . 109.5 ?
    O4_1 C14_1 H14B_1 . . 109.5 ?
    H14A_1 C14_1 H14B_1 . . 109.5 ?
    O4_1 C14_1 H14C_1 . . 109.5 ?
    H14A_1 C14_1 H14C_1 . . 109.5 ?
    H14B_1 C14_1 H14C_1 . . 109.5 ?
    C3_1 C15_1 C16_1 . . 129.6(2) ?
    C3_1 C15_1 H15_1 . . 115.2 ?
    C16_1 C15_1 H15_1 . . 115.2 ?
    C17_1 C16_1 C21_1 . . 115.4(2) ?
    C17_1 C16_1 C15_1 . . 119.5(2) ?
    C21_1 C16_1 C15_1 . . 125.10(19) ?
    C18_1 C17_1 C16_1 . . 122.9(2) ?
    C18_1 C17_1 H17_1 . . 118.6 ?
    C16_1 C17_1 H17_1 . . 118.6 ?
    C19_1 C18_1 C17_1 . . 120.3(2) ?
    C19_1 C18_1 H18_1 . . 119.8 ?
    C17_1 C18_1 H18_1 . . 119.8 ?
    C20_1 C19_1 C18_1 . . 118.8(2) ?
    C20_1 C19_1 O5_1 . . 125.3(2) ?
    C18_1 C19_1 O5_1 . . 115.9(2) ?
    C19_1 C20_1 C21_1 . . 120.1(2) ?
    C19_1 C20_1 H20_1 . . 119.9 ?
    C21_1 C20_1 H20_1 . . 119.9 ?
    C16_1 C21_1 C20_1 . . 122.4(2) ?
    C16_1 C21_1 H21_1 . . 118.8 ?
    C20_1 C21_1 H21_1 . . 118.8 ?
    O5_1 C22_1 H22A_1 . . 109.5 ?
    O5_1 C22_1 H22B_1 . . 109.5 ?
    H22A_1 C22_1 H22B_1 . . 109.5 ?
    O5_1 C22_1 H22C_1 . . 109.5 ?
    H22A_1 C22_1 H22C_1 . . 109.5 ?
    H22B_1 C22_1 H22C_1 . . 109.5 ?
    C1_2 O1_2 C4_2 . . 115.98(14) ?
    C3_2 O2_2 C4_2 . . 115.48(13) ?
    C11_2 O4_2 C14_2 . . 116.54(14) ?
    C19_2 O5_2 C22_2 . . 117.48(16) ?
    C7_2 C1_2 O1_2 . . 120.79(16) ?
    C7_2 C1_2 C2_2 . . 121.82(16) ?
    O1_2 C1_2 C2_2 . . 117.12(15) ?
    O3_2 C2_2 C3_2 . . 120.72(17) ?
    O3_2 C2_2 C1_2 . . 120.91(16) ?
    C3_2 C2_2 C1_2 . . 118.35(16) ?
    C15_2 C3_2 O2_2 . . 120.08(17) ?
    C15_2 C3_2 C2_2 . . 122.99(17) ?
    O2_2 C3_2 C2_2 . . 116.76(16) ?
    O1_2 C4_2 O2_2 . . 110.35(14) ?
    O1_2 C4_2 C6_2 . . 110.84(16) ?
    O2_2 C4_2 C6_2 . . 110.73(16) ?
    O1_2 C4_2 C5_2 . . 105.92(16) ?
    O2_2 C4_2 C5_2 . . 105.59(15) ?
    C6_2 C4_2 C5_2 . . 113.18(17) ?
    C4_2 C5_2 H5A_2 . . 109.5 ?
    C4_2 C5_2 H5B_2 . . 109.5 ?
    H5A_2 C5_2 H5B_2 . . 109.5 ?
    C4_2 C5_2 H5C_2 . . 109.5 ?
    H5A_2 C5_2 H5C_2 . . 109.5 ?
    H5B_2 C5_2 H5C_2 . . 109.5 ?
    C4_2 C6_2 H6A_2 . . 109.5 ?
    C4_2 C6_2 H6B_2 . . 109.5 ?
    H6A_2 C6_2 H6B_2 . . 109.5 ?
    C4_2 C6_2 H6C_2 . . 109.5 ?
    H6A_2 C6_2 H6C_2 . . 109.5 ?
    H6B_2 C6_2 H6C_2 . . 109.5 ?
    C1_2 C7_2 C8_2 . . 131.48(17) ?
    C1_2 C7_2 H7_2 . . 114.3 ?
    C8_2 C7_2 H7_2 . . 114.3 ?
    C13_2 C8_2 C9_2 . . 116.59(17) ?
    C13_2 C8_2 C7_2 . . 118.59(16) ?
    C9_2 C8_2 C7_2 . . 124.82(16) ?
    C10_2 C9_2 C8_2 . . 121.77(17) ?
    C10_2 C9_2 H9_2 . . 119.1 ?
    C8_2 C9_2 H9_2 . . 119.1 ?
    C11_2 C10_2 C9_2 . . 120.06(17) ?
    C11_2 C10_2 H10_2 . . 120.0 ?
    C9_2 C10_2 H10_2 . . 120.0 ?
    O4_2 C11_2 C10_2 . . 124.74(16) ?
    O4_2 C11_2 C12_2 . . 116.28(16) ?
    C10_2 C11_2 C12_2 . . 118.98(17) ?
    C13_2 C12_2 C11_2 . . 120.41(17) ?
    C13_2 C12_2 H12_2 . . 119.8 ?
    C11_2 C12_2 H12_2 . . 119.8 ?
    C12_2 C13_2 C8_2 . . 122.14(17) ?
    C12_2 C13_2 H13_2 . . 118.9 ?
    C8_2 C13_2 H13_2 . . 118.9 ?
    O4_2 C14_2 H14A_2 . . 109.5 ?
    O4_2 C14_2 H14B_2 . . 109.5 ?
    H14A_2 C14_2 H14B_2 . . 109.5 ?
    O4_2 C14_2 H14C_2 . . 109.5 ?
    H14A_2 C14_2 H14C_2 . . 109.5 ?
    H14B_2 C14_2 H14C_2 . . 109.5 ?
    C3_2 C15_2 C16_2 . . 131.06(18) ?
    C3_2 C15_2 H15_2 . . 114.5 ?
    C16_2 C15_2 H15_2 . . 114.5 ?
    C21_2 C16_2 C17_2 . . 116.04(17) ?
    C21_2 C16_2 C15_2 . . 124.91(16) ?
    C17_2 C16_2 C15_2 . . 119.04(17) ?
    C18_2 C17_2 C16_2 . . 122.16(19) ?
    C18_2 C17_2 H17_2 . . 118.9 ?
    C16_2 C17_2 H17_2 . . 118.9 ?
    C17_2 C18_2 C19_2 . . 120.72(19) ?
    C17_2 C18_2 H18_2 . . 119.6 ?
    C19_2 C18_2 H18_2 . . 119.6 ?
    O5_2 C19_2 C20_2 . . 125.26(19) ?
    O5_2 C19_2 C18_2 . . 116.33(17) ?
    C20_2 C19_2 C18_2 . . 118.41(18) ?
    C19_2 C20_2 C21_2 . . 120.74(19) ?
    C19_2 C20_2 H20_2 . . 119.6 ?
    C21_2 C20_2 H20_2 . . 119.6 ?
    C20_2 C21_2 C16_2 . . 121.86(17) ?
    C20_2 C21_2 H21_2 . . 119.1 ?
    C16_2 C21_2 H21_2 . . 119.1 ?
    O5_2 C22_2 H22A_2 . . 109.5 ?
    O5_2 C22_2 H22B_2 . . 109.5 ?
    H22A_2 C22_2 H22B_2 . . 109.5 ?
    O5_2 C22_2 H22C_2 . . 109.5 ?
    H22A_2 C22_2 H22C_2 . . 109.5 ?
    H22B_2 C22_2 H22C_2 . . 109.5 ?
loop_
    _geom_torsion_atom_site_label_1
    _geom_torsion_atom_site_label_2
    _geom_torsion_atom_site_label_3
    _geom_torsion_atom_site_label_4
    _geom_torsion_site_symmetry_1
    _geom_torsion_site_symmetry_2
    _geom_torsion_site_symmetry_3
    _geom_torsion_site_symmetry_4
    _geom_torsion
    _geom_torsion_publ_flag
    C4_1 O1_1 C1_1 C7_1 . . . . -165.65(15) ?
    C4_1 O1_1 C1_1 C2_1 . . . . 20.2(2) ?
    C7_1 C1_1 C2_1 O3_1 . . . . 16.9(3) ?
    O1_1 C1_1 C2_1 O3_1 . . . . -168.91(16) ?
    C7_1 C1_1 C2_1 C3_1 . . . . -162.07(16) ?
    O1_1 C1_1 C2_1 C3_1 . . . . 12.1(2) ?
    C4_1 O2_1 C3_1 C15_1 . . . . 157.51(16) ?
    C4_1 O2_1 C3_1 C2_1 . . . . -26.6(2) ?
    O3_1 C2_1 C3_1 C15_1 . . . . -12.0(3) ?
    C1_1 C2_1 C3_1 C15_1 . . . . 167.01(17) ?
    O3_1 C2_1 C3_1 O2_1 . . . . 172.26(16) ?
    C1_1 C2_1 C3_1 O2_1 . . . . -8.7(2) ?
    C1_1 O1_1 C4_1 O2_1 . . . . -54.47(19) ?
    C1_1 O1_1 C4_1 C5_1 . . . . -167.69(14) ?
    C1_1 O1_1 C4_1 C6_1 . . . . 68.01(19) ?
    C3_1 O2_1 C4_1 O1_1 . . . . 58.03(18) ?
    C3_1 O2_1 C4_1 C5_1 . . . . 171.65(14) ?
    C3_1 O2_1 C4_1 C6_1 . . . . -64.38(19) ?
    O1_1 C1_1 C7_1 C8_1 . . . . -0.5(3) ?
    C2_1 C1_1 C7_1 C8_1 . . . . 173.45(16) ?
    C1_1 C7_1 C8_1 C9_1 . . . . 5.3(3) ?
    C1_1 C7_1 C8_1 C13_1 . . . . -174.35(17) ?
    C13_1 C8_1 C9_1 C10_1 . . . . 0.0(3) ?
    C7_1 C8_1 C9_1 C10_1 . . . . -179.61(15) ?
    C8_1 C9_1 C10_1 C11_1 . . . . 0.3(3) ?
    C14_1 O4_1 C11_1 C10_1 . . . . 10.7(2) ?
    C14_1 O4_1 C11_1 C12_1 . . . . -169.49(16) ?
    C9_1 C10_1 C11_1 O4_1 . . . . 179.90(15) ?
    C9_1 C10_1 C11_1 C12_1 . . . . 0.1(3) ?
    O4_1 C11_1 C12_1 C13_1 . . . . 179.41(15) ?
    C10_1 C11_1 C12_1 C13_1 . . . . -0.8(3) ?
    C11_1 C12_1 C13_1 C8_1 . . . . 1.1(3) ?
    C9_1 C8_1 C13_1 C12_1 . . . . -0.7(3) ?
    C7_1 C8_1 C13_1 C12_1 . . . . 178.93(15) ?
    O2_1 C3_1 C15_1 C16_1 . . . . -6.8(3) ?
    C2_1 C3_1 C15_1 C16_1 . . . . 177.61(16) ?
    C3_1 C15_1 C16_1 C17_1 . . . . 171.0(2) ?
    C3_1 C15_1 C16_1 C21_1 . . . . -11.7(3) ?
    C21_1 C16_1 C17_1 C18_1 . . . . 1.1(4) ?
    C15_1 C16_1 C17_1 C18_1 . . . . 178.6(2) ?
    C16_1 C17_1 C18_1 C19_1 . . . . -0.5(5) ?
    C17_1 C18_1 C19_1 C20_1 . . . . -0.8(4) ?
    C17_1 C18_1 C19_1 O5_1 . . . . 178.9(2) ?
    C22_1 O5_1 C19_1 C20_1 . . . . -3.6(3) ?
    C22_1 O5_1 C19_1 C18_1 . . . . 176.8(2) ?
    C18_1 C19_1 C20_1 C21_1 . . . . 1.4(3) ?
    O5_1 C19_1 C20_1 C21_1 . . . . -178.2(2) ?
    C17_1 C16_1 C21_1 C20_1 . . . . -0.5(3) ?
    C15_1 C16_1 C21_1 C20_1 . . . . -177.87(18) ?
    C19_1 C20_1 C21_1 C16_1 . . . . -0.7(3) ?
    C4_2 O1_2 C1_2 C7_2 . . . . -157.74(19) ?
    C4_2 O1_2 C1_2 C2_2 . . . . 28.1(2) ?
    C7_2 C1_2 C2_2 O3_2 . . . . 5.9(3) ?
    O1_2 C1_2 C2_2 O3_2 . . . . 179.93(19) ?
    C7_2 C1_2 C2_2 C3_2 . . . . -175.7(2) ?
    O1_2 C1_2 C2_2 C3_2 . . . . -1.6(3) ?
    C4_2 O2_2 C3_2 C15_2 . . . . 153.85(19) ?
    C4_2 O2_2 C3_2 C2_2 . . . . -30.8(2) ?
    O3_2 C2_2 C3_2 C15_2 . . . . -3.3(3) ?
    C1_2 C2_2 C3_2 C15_2 . . . . 178.3(2) ?
    O3_2 C2_2 C3_2 O2_2 . . . . -178.54(19) ?
    C1_2 C2_2 C3_2 O2_2 . . . . 3.0(3) ?
    C1_2 O1_2 C4_2 O2_2 . . . . -55.1(2) ?
    C1_2 O1_2 C4_2 C6_2 . . . . 67.95(19) ?
    C1_2 O1_2 C4_2 C5_2 . . . . -168.92(16) ?
    C3_2 O2_2 C4_2 O1_2 . . . . 56.5(2) ?
    C3_2 O2_2 C4_2 C6_2 . . . . -66.6(2) ?
    C3_2 O2_2 C4_2 C5_2 . . . . 170.52(16) ?
    O1_2 C1_2 C7_2 C8_2 . . . . 2.7(3) ?
    C2_2 C1_2 C7_2 C8_2 . . . . 176.5(2) ?
    C1_2 C7_2 C8_2 C13_2 . . . . -168.8(2) ?
    C1_2 C7_2 C8_2 C9_2 . . . . 11.6(4) ?
    C13_2 C8_2 C9_2 C10_2 . . . . -0.4(3) ?
    C7_2 C8_2 C9_2 C10_2 . . . . 179.2(2) ?
    C8_2 C9_2 C10_2 C11_2 . . . . 2.0(3) ?
    C14_2 O4_2 C11_2 C10_2 . . . . 5.2(3) ?
    C14_2 O4_2 C11_2 C12_2 . . . . -174.45(19) ?
    C9_2 C10_2 C11_2 O4_2 . . . . 178.6(2) ?
    C9_2 C10_2 C11_2 C12_2 . . . . -1.7(3) ?
    O4_2 C11_2 C12_2 C13_2 . . . . 179.6(2) ?
    C10_2 C11_2 C12_2 C13_2 . . . . -0.1(3) ?
    C11_2 C12_2 C13_2 C8_2 . . . . 1.7(3) ?
    C9_2 C8_2 C13_2 C12_2 . . . . -1.4(3) ?
    C7_2 C8_2 C13_2 C12_2 . . . . 178.9(2) ?
    O2_2 C3_2 C15_2 C16_2 . . . . -4.7(3) ?
    C2_2 C3_2 C15_2 C16_2 . . . . -179.8(2) ?
    C3_2 C15_2 C16_2 C21_2 . . . . -5.3(4) ?
    C3_2 C15_2 C16_2 C17_2 . . . . 174.9(2) ?
    C21_2 C16_2 C17_2 C18_2 . . . . 1.6(3) ?
    C15_2 C16_2 C17_2 C18_2 . . . . -178.6(2) ?
    C16_2 C17_2 C18_2 C19_2 . . . . 0.3(4) ?
    C22_2 O5_2 C19_2 C20_2 . . . . 1.9(3) ?
    C22_2 O5_2 C19_2 C18_2 . . . . -178.2(2) ?
    C17_2 C18_2 C19_2 O5_2 . . . . 177.7(2) ?
    C17_2 C18_2 C19_2 C20_2 . . . . -2.4(4) ?
    O5_2 C19_2 C20_2 C21_2 . . . . -177.6(2) ?
    C18_2 C19_2 C20_2 C21_2 . . . . 2.5(3) ?
    C19_2 C20_2 C21_2 C16_2 . . . . -0.6(3) ?
    C17_2 C16_2 C21_2 C20_2 . . . . -1.5(3) ?
    C15_2 C16_2 C21_2 C20_2 . . . . 178.8(2) ?
loop_
    _geom_hbond_atom_site_label_D
    _geom_hbond_atom_site_label_H
    _geom_hbond_atom_site_label_A
    _geom_hbond_site_symmetry_A
    _geom_hbond_distance_DH
    _geom_hbond_distance_HA
    _geom_hbond_distance_DA
    _geom_hbond_angle_DHA
    _geom_hbond_publ_flag
    C13 H13 Cg(II_2) 3_566 0.95 2.68 3.604(2) 164 yes
data_global
_journal_date_recd_electronic     2012-01-03
_journal_date_accepted     2012-01-04
_journal_name_full     'Acta Crystallographica, Section E'
_journal_year     2012
_journal_volume     68
_journal_issue      2
_journal_page_first     o356
_journal_page_last     o356
_journal_paper_category     QO
_journal_paper_doi     10.1107/S1600536812000372
_journal_coeditor_code     SU2363
_publ_contact_author_name     'Werner Massa'
_publ_contact_author_address
;
Fachbereich Chemie der Philipps-Universit\"at
Hans-Meerwein-Strasse
D-35043 Marburg, Germany
;
_publ_contact_author_email
;
abaee@ccerci.ac.ir,
massa@chemie.uni-marburg.de
;
_publ_contact_author_fax     ?
_publ_contact_author_phone     ?
_publ_section_title
;\
(4<i>Z</i>,6<i>Z</i>)-4,6-Bis(4-methoxybenzylidene)-2,2-dimethyl-1,3-dioxan-5-\
one
;
loop_
    _publ_author_name
    _publ_author_footnote
    _publ_author_address
    'Mojtahedi, Mohammad M.' .
;
Organic Chemistry Laboratory, Chemistry and Chemical Engineering
Research Center of Iran
PO Box 14335-186, Tehran, Iran
;
    'Massa, Werner' .
;
Fachbereich Chemie der Philipps-Universit\"at
Hans-Meerwein-Strasse
D-35043 Marburg, Germany
;
    'Abaee, M. Saeed' .
;
Organic Chemistry Laboratory, Chemistry and Chemical Engineering
Research Center of Iran
PO Box 14335-186, Tehran, Iran
;
    'Mesbah, A. Wahid' .
;
Organic Chemistry Laboratory, Chemistry and Chemical Engineering
Research Center of Iran
PO Box 14335-186, Tehran, Iran
;
_publ_section_synopsis     .
