# Supplementary material for: (4Z,6Z)-4,6-Bis(4-meth­oxy­benzyl­idene)-2,2-dimethyl-1,3-dioxan-5-one
Source: Acta Crystallogr Sect E Struct Rep Online. 2012 Jan 11;68(Pt 2):o356. doi: 10.1107/S1600536812000372 (PMC3275038; doi:10.1107/S1600536812000372)
Supplement: Supplementary file 2 [file e-68-0o356-Isup2.hkl]

#
# h,k,l, Fc-squared, Fo-squared, sigma(Fo-squared) and status flag
#
data_I
_shelx_title '  ZAH6  P 2(1)/c Multiscan'
_shelx_refln_list_code          4
_shelx_F_calc_maximum      256.39
_exptl_crystal_F_000      1552.00
_reflns_d_resolution_high  0.8409
 
loop_
 _symmetry_equiv_pos_as_xyz
 'x, y, z'
 '-x, y+1/2, -z+1/2'
 '-x, -y, -z'
 'x, -y-1/2, z-1/2'
 
_cell_length_a     9.2400
_cell_length_b    40.3840
_cell_length_c    10.1643
_cell_angle_alpha  90.000
_cell_angle_beta   91.988
_cell_angle_gamma  90.000
 
_shelx_F_squared_multiplier     1.000
 
loop_
 _refln_index_h
 _refln_index_k
 _refln_index_l
 _refln_F_squared_calc
 _refln_F_squared_meas
 _refln_F_squared_sigma
 _refln_observed_status
   1   0   0       25.16       32.66     95.67 o
   2   0   0    33503.80    36546.48    282.22 o
   3   0   0       28.81       19.80     50.14 o
   4   0   0      173.42      172.94     46.76 o
   5   0   0      131.25      153.82     42.15 o
   6   0   0      152.48      187.89     37.90 o
   7   0   0      366.72      355.40     41.35 o
   8   0   0        4.52       18.94     48.24 o
   9   0   0       18.86       40.84     58.70 o
  10   0   0       46.99       52.17     60.44 o
   1   1   0      458.58      475.87     73.51 o
   2   1   0    19021.29    20347.94    255.19 o
   3   1   0       13.00       21.30     36.69 o
   4   1   0       83.07       70.40     30.31 o
   5   1   0      412.04      428.31     31.48 o
   6   1   0      728.37      745.40     30.59 o
   7   1   0      262.67      250.54     27.98 o
   8   1   0      363.31      398.47     39.58 o
   9   1   0        6.19       17.06     40.92 o
  10   1   0       20.13       13.09     47.26 o
   1   2   0      307.98      280.53     75.10 o
   2   2   0    41870.09    46779.12    441.37 o
   3   2   0     2476.73     2414.74     54.34 o
   4   2   0     3298.09     3286.97     54.50 o
   5   2   0     1673.89     1756.04     39.76 o
   6   2   0       40.64       67.19     26.02 o
   7   2   0      115.35       82.10     25.96 o
   8   2   0      118.22      109.33     37.57 o
   9   2   0        2.70       -6.25     39.13 o
  10   2   0        7.51       -7.48     49.91 o
   1   3   0      430.30      439.85     82.22 o
   2   3   0     6947.31     6898.77    139.98 o
   3   3   0      136.53      141.89     37.38 o
   4   3   0      205.38      181.61     34.23 o
   5   3   0     1138.70     1154.96     37.37 o
   6   3   0       36.87       42.60     26.89 o
   7   3   0      224.95      215.83     33.23 o
   8   3   0      473.69      459.08     41.31 o
   9   3   0      204.15      192.54     37.50 o
  10   3   0       37.24       33.80     54.12 o
   1   4   0      197.08      208.57     78.13 o
   2   4   0     1151.43     1318.52     60.12 o
   3   4   0     1095.73     1103.09     44.35 o
   4   4   0     1070.83     1106.31     37.02 o
   5   4   0      548.95      522.20     30.45 o
   6   4   0     5224.06     5374.47    114.28 o
   7   4   0       92.21       73.53     28.48 o
   8   4   0       93.47       73.82     34.58 o
   9   4   0      244.62      248.82     38.98 o
  10   4   0        3.85       -2.15     40.34 o
   1   5   0      173.28      191.92     75.57 o
   2   5   0       64.80       83.87     46.01 o
   3   5   0      596.85      618.28     43.28 o
   4   5   0      418.72      449.55     37.60 o
   5   5   0      350.76      315.82     32.84 o
   6   5   0     2007.70     2008.85     42.82 o
   7   5   0       71.85       67.73     28.23 o
   8   5   0      749.62      752.15     40.17 o
   9   5   0       13.23        3.57     41.18 o
  10   5   0       17.37       20.99     46.58 o
   1   6   0      282.76      283.48     74.17 o
   2   6   0     1313.22     1238.35     52.73 o
   3   6   0      245.61      241.10     38.01 o
   4   6   0     1270.97     1295.71     41.12 o
   5   6   0       90.08       86.70     31.57 o
   6   6   0       30.04       40.36     28.42 o
   7   6   0      525.31      558.75     33.45 o
   8   6   0       15.40       13.97     38.72 o
   9   6   0       80.86       60.81     38.07 o
  10   6   0       14.99       33.14     46.63 o
   1   7   0      343.34      353.20     57.69 o
   2   7   0     1327.94     1387.57     59.46 o
   3   7   0     2744.84     2696.11     53.37 o
   4   7   0      188.83      165.22     32.18 o
   5   7   0        8.23       16.25     28.58 o
   6   7   0      377.00      393.23     31.47 o
   7   7   0      217.34      210.53     30.58 o
   8   7   0      682.71      666.39     38.60 o
   9   7   0      176.93      176.85     37.48 o
  10   7   0       17.88       12.31     40.06 o
   1   8   0        3.29      -11.07     49.29 o
   2   8   0       61.69      101.82     45.27 o
   3   8   0       47.29       40.74     33.21 o
   4   8   0      667.29      762.03     37.48 o
   5   8   0      109.13       86.40     29.98 o
   6   8   0        5.70       15.25     29.26 o
   7   8   0        4.82        5.33     27.69 o
   8   8   0       13.09       17.41     38.82 o
   9   8   0        0.01       -4.10     36.19 o
  10   8   0      140.59      135.69     40.97 o
   1   9   0       58.28       62.60     45.13 o
   2   9   0     4565.28     4339.30    102.72 o
   3   9   0       23.16       26.87     35.21 o
   4   9   0      183.24      197.42     30.80 o
   5   9   0      153.96      109.74     30.33 o
   6   9   0      583.09      557.49     31.07 o
   7   9   0        1.05        0.61     27.83 o
   8   9   0      113.46      103.52     37.65 o
   9   9   0       42.62       48.06     37.80 o
  10   9   0       83.32       86.46     38.66 o
   1  10   0      242.41      235.57     56.30 o
   2  10   0      807.29      711.21     43.08 o
   3  10   0       26.32       28.47     32.04 o
   4  10   0      691.04      694.71     35.34 o
   5  10   0       33.80       38.97     30.36 o
   6  10   0      129.58      127.50     27.87 o
   7  10   0        5.58       -2.20     27.86 o
   8  10   0       50.81       46.22     36.14 o
   9  10   0       54.69       59.11     39.45 o
  10  10   0        1.38       -1.13     40.05 o
   1  11   0      108.90       98.90     63.87 o
   2  11   0     6328.43     6089.72    179.35 o
   3  11   0      704.43      660.21     35.93 o
   4  11   0     1326.01     1287.35     39.27 o
   5  11   0       49.30       59.30     29.11 o
   6  11   0      342.71      332.55     30.24 o
   7  11   0        4.59        4.56     27.91 o
   8  11   0      839.80      846.53     41.56 o
   9  11   0      388.19      366.44     39.80 o
  10  11   0       29.83       28.25     38.46 o
   0  12   0      224.39      130.59     65.56 o
   1  12   0       46.00       58.03     42.78 o
   2  12   0      337.07      331.56     40.45 o
   3  12   0      188.58      196.55     32.30 o
   4  12   0     3244.24     3325.76     64.94 o
   5  12   0      394.38      428.05     30.94 o
   6  12   0      202.43      232.31     29.30 o
   7  12   0     1666.92     1668.54     38.29 o
   8  12   0      388.06      455.71     38.83 o
   9  12   0      242.35      248.31     39.26 o
  10  12   0       66.34       73.15     41.26 o
   1  13   0      417.68      347.62     59.95 o
   2  13   0     1018.94     1024.73     38.60 o
   3  13   0     1104.50      990.13     40.84 o
   4  13   0     3681.47     3708.89     73.33 o
   5  13   0      545.34      613.95     30.70 o
   6  13   0        0.07      -12.41     27.88 o
   7  13   0      188.37      180.71     29.26 o
   8  13   0        0.11       -4.85     43.13 o
   9  13   0      413.26      412.09     40.51 o
  10  13   0       10.99       -9.64     40.15 o
   1  14   0      163.28      148.69     54.66 o
   2  14   0      592.92      653.34     49.10 o
   3  14   0     1499.02     1466.88     43.20 o
   4  14   0     2502.77     2574.17     43.30 o
   5  14   0      299.29      335.18     29.58 o
   6  14   0      193.96      177.15     28.01 o
   7  14   0     1002.87      988.71     33.45 o
   8  14   0      520.62      481.70     37.19 o
   9  14   0       44.08       38.19     35.04 o
  10  14   0        2.57       11.49     38.92 o
   1  15   0      210.11      173.54     53.57 o
   2  15   0     9375.01     9147.38    280.12 o
   3  15   0       17.91        3.05     37.58 o
   4  15   0      991.38      925.78     34.25 o
   5  15   0       65.22       51.68     26.64 o
   6  15   0       80.41       68.66     27.21 o
   7  15   0       37.11       53.77     33.87 o
   8  15   0      394.47      465.81     35.89 o
   9  15   0      166.19      125.69     37.09 o
  10  15   0       17.36        8.49     38.62 o
   0  16   0      706.89      466.10     47.18 o
   1  16   0      190.65      153.12     42.85 o
   2  16   0      890.42      808.88     36.94 o
   3  16   0      546.01      549.61     41.25 o
   4  16   0      924.20      881.46     32.86 o
   5  16   0        2.08        0.43     26.06 o
   6  16   0      204.71      199.45     28.03 o
   7  16   0       24.40       17.73     35.69 o
   8  16   0        4.52      -23.45     33.69 o
   9  16   0       15.25       23.12     41.57 o
  10  16   0       14.91       -0.54     40.09 o
   1  17   0      558.73      554.64     46.47 o
   2  17   0     7624.80     7520.75     97.46 o
   3  17   0      560.33      525.59     34.97 o
   4  17   0       41.27       56.92     26.81 o
   5  17   0       21.12       17.58     26.98 o
   6  17   0       74.65       67.02     27.37 o
   7  17   0      437.16      477.24     36.59 o
   8  17   0       56.64       43.14     35.15 o
   9  17   0      129.29      120.56     50.28 o
  10  17   0      168.77      176.49     39.59 o
   0  18   0      852.58      821.13     77.87 o
   1  18   0      100.40       75.79     31.16 o
   2  18   0     1944.14     1987.81     44.64 o
   3  18   0        1.06      -14.44     27.79 o
   4  18   0     1724.80     1751.15     40.72 o
   5  18   0      130.24      123.40     26.66 o
   6  18   0        9.64        8.80     25.75 o
   7  18   0       15.92        6.04     34.65 o
   8  18   0        8.07       -0.79     36.48 o
   9  18   0       28.01        7.41     41.97 o
  10  18   0       21.87       13.03     41.44 o
   1  19   0      379.09      356.38     41.49 o
   2  19   0      872.33      877.58     37.78 o
   3  19   0      137.86      147.10     28.28 o
   4  19   0     1820.11     1891.73     48.54 o
   5  19   0        6.21       14.64     26.14 o
   6  19   0      227.53      223.92     28.30 o
   7  19   0      819.11      813.25     38.20 o
   8  19   0        4.41       -0.66     39.29 o
   9  19   0       41.17       55.09     36.86 o
  10  19   0       46.42       44.59     38.55 o
   0  20   0     6543.60     6333.46     81.75 o
   1  20   0     1459.56     1445.03     47.16 o
   2  20   0      827.11      841.25     36.70 o
   3  20   0      372.67      329.59     29.31 o
   4  20   0       68.63       56.45     29.90 o
   5  20   0       48.13       54.85     27.11 o
   6  20   0      293.18      283.13     28.61 o
   7  20   0      973.51     1005.60     38.19 o
   8  20   0     1649.47     1825.54     50.42 o
   9  20   0      331.50      310.44     41.70 o
   1  21   0      380.84      342.09     28.66 o
   2  21   0       63.36       58.89     26.13 o
   3  21   0      437.61      440.40     32.58 o
   4  21   0     1126.58     1169.92     36.30 o
   5  21   0      160.50      157.02     26.83 o
   6  21   0       39.65       31.73     26.09 o
   7  21   0      170.69      177.16     34.45 o
   8  21   0     1027.23     1093.30     41.30 o
   9  21   0      334.85      315.53     43.79 o
   0  22   0       59.33       74.58     45.07 o
   1  22   0       44.25       37.69     28.15 o
   2  22   0     1516.52     1445.10     36.36 o
   3  22   0      823.53      838.41     34.40 o
   4  22   0       18.20       16.65     29.24 o
   5  22   0      146.71      139.43     26.49 o
   6  22   0       21.60        1.73     31.23 o
   7  22   0      519.99      529.38     36.85 o
   8  22   0       40.30       17.82     42.15 o
   9  22   0      176.94      135.59     38.04 o
   1  23   0        0.52        2.77     26.78 o
   2  23   0      231.54      224.54     26.19 o
   3  23   0      242.43      226.81     30.43 o
   4  23   0      308.89      307.62     30.72 o
   5  23   0        2.70        4.09     25.77 o
   6  23   0      764.69      799.14     40.82 o
   7  23   0      427.88      486.80     34.91 o
   8  23   0       12.78       23.20     39.89 o
   9  23   0      428.16      414.80     38.14 o
   0  24   0     1883.88     1935.06     56.34 o
   1  24   0       40.81       41.28     26.94 o
   2  24   0      398.51      402.14     31.79 o
   3  24   0        1.09       -4.13     23.58 o
   4  24   0      198.42      212.22     30.39 o
   5  24   0       12.16       31.06     25.82 o
   6  24   0      355.66      403.86     38.99 o
   7  24   0      292.77      267.41     34.79 o
   8  24   0        1.73        8.34     34.09 o
   9  24   0      164.12      128.80     35.44 o
   1  25   0        7.56        3.22     26.26 o
   2  25   0       11.71        9.73     23.63 o
   3  25   0       66.38       47.32     26.23 o
   4  25   0      205.03      209.78     30.21 o
   5  25   0        6.07       16.42     23.36 o
   6  25   0       29.72       25.28     33.46 o
   7  25   0        1.87       20.94     33.36 o
   8  25   0        0.01        5.59     36.47 o
   9  25   0      157.09      157.53     37.53 o
   0  26   0     1549.42     1564.92     52.98 o
   1  26   0        7.96        7.66     29.42 o
   2  26   0      357.43      313.55     30.67 o
   3  26   0      157.19      185.04     26.75 o
   4  26   0        8.64        8.84     28.88 o
   5  26   0        0.95      -18.17     34.07 o
   6  26   0      236.37      249.55     38.40 o
   7  26   0      272.12      288.96     31.96 o
   8  26   0       30.09       55.20     34.08 o
   9  26   0      151.94      198.63     35.32 o
   1  27   0        9.89       15.03     25.89 o
   2  27   0       93.39       90.40     26.51 o
   3  27   0        4.26      -33.15     29.13 o
   4  27   0      148.38      169.59     27.21 o
   5  27   0        7.64       30.57     42.86 o
   6  27   0       21.50       35.17     37.61 o
   7  27   0      483.09      477.34     36.96 o
   8  27   0      327.95      366.91     35.81 o
   9  27   0        1.58       27.95     36.92 o
   0  28   0      146.02      151.74     35.12 o
   1  28   0        5.96       15.89     29.02 o
   2  28   0        1.33      -19.46     26.10 o
   3  28   0        0.14        2.67     25.55 o
   4  28   0        1.93       15.71     28.99 o
   5  28   0      303.35      347.94     35.04 o
   6  28   0      152.26      121.18     33.97 o
   7  28   0      489.75      479.57     35.76 o
   8  28   0      105.14       85.89     35.96 o
   1  29   0        3.38       11.94     25.88 o
   2  29   0      193.52      209.80     29.85 o
   3  29   0      288.53      271.66     30.37 o
   4  29   0      301.84      333.89     33.73 o
   5  29   0        2.01       -6.76     36.87 o
   6  29   0        1.65        6.53     31.50 o
   7  29   0       91.44       83.27     35.21 o
   8  29   0       57.42       28.62     35.78 o
   0  30   0     1601.27     1688.95     51.99 o
   1  30   0        2.89        8.14     24.07 o
   2  30   0      898.48      931.73     34.51 o
   3  30   0      116.32      119.76     24.53 o
   4  30   0       53.29       44.72     43.17 o
   5  30   0        1.29        4.16     33.25 o
   6  30   0        3.24       -0.02     35.91 o
   7  30   0        9.86       10.43     33.94 o
   8  30   0        2.47      -22.98     35.84 o
   1  31   0     1026.93      985.76     32.19 o
   2  31   0     5266.83     5274.06    142.72 o
   3  31   0      124.08       70.62     29.96 o
   4  31   0      988.39     1110.96     48.25 o
   5  31   0       84.45       93.89     30.48 o
   6  31   0        0.99        1.05     30.55 o
   7  31   0       52.22       70.09     34.08 o
   8  31   0       93.74       85.96     34.75 o
   0  32   0     2220.21     2247.41     51.28 o
   1  32   0     2828.56     2800.37     39.89 o
   2  32   0       72.66       70.75     27.11 o
   3  32   0     1004.43     1111.60     64.20 o
   4  32   0       18.14       -5.92     33.33 o
   5  32   0        0.52       -6.20     33.51 o
   6  32   0       15.96       25.59     33.89 o
   7  32   0       84.76       61.94     32.65 o
   8  32   0       12.92       27.92     34.39 o
   1  33   0      608.34      626.95     26.23 o
   2  33   0      232.19      226.55     30.78 o
   3  33   0      403.69      440.87     39.05 o
   4  33   0     1036.92     1038.34     41.13 o
   5  33   0       15.71       14.63     31.61 o
   6  33   0       53.05       55.25     28.81 o
   7  33   0        7.77       -6.74     34.15 o
   0  34   0     1565.26     1646.18     61.55 o
   1  34   0      653.99      621.93     36.10 o
   2  34   0      697.73      675.11     39.56 o
   3  34   0       78.08       28.47     36.98 o
   4  34   0        2.01        2.45     33.74 o
   5  34   0       67.03       64.69     33.84 o
   6  34   0      495.28      493.52     36.14 o
   7  34   0       40.31       30.47     34.43 o
   1  35   0      151.74      189.04     37.54 o
   2  35   0       56.09       37.04     30.71 o
   3  35   0      154.20      119.43     33.70 o
   4  35   0     1707.58     1632.92     43.87 o
   5  35   0        4.91       -1.64     30.74 o
   6  35   0      676.53      622.26     36.66 o
   7  35   0       28.75       18.01     32.27 o
   0  36   0      794.19      983.46     48.96 o
   1  36   0      134.83       97.92     30.77 o
   2  36   0     1819.84     1916.55     41.15 o
   3  36   0       20.92      -16.17     33.72 o
   4  36   0      380.31      436.69     39.66 o
   5  36   0       72.83       87.02     34.08 o
   6  36   0       16.38       15.58     34.26 o
   7  36   0        3.74        2.37     35.76 o
   1  37   0      634.49      721.61     39.73 o
   2  37   0       62.81      125.34     31.04 o
   3  37   0       83.79       72.25     33.50 o
   4  37   0      171.48      148.84     31.49 o
   5  37   0       29.82       28.06     33.99 o
   6  37   0      178.31      142.98     34.75 o
   7  37   0       11.18      -13.69     31.68 o
   0  38   0      965.35      926.30     57.04 o
   1  38   0      295.49      261.83     38.11 o
   2  38   0      407.89      479.98     38.98 o
   3  38   0        1.30       13.28     33.48 o
   4  38   0        7.97       -1.30     37.58 o
   5  38   0       46.65       34.02     34.05 o
   6  38   0       22.39       28.89     34.53 o
   1  39   0       54.88       56.59     37.35 o
   2  39   0     2586.63     2778.57     62.37 o
   3  39   0      176.61      162.11     38.06 o
   4  39   0       35.60       55.83     37.94 o
   5  39   0       21.98       23.02     33.95 o
   6  39   0       23.46       52.42     34.29 o
   0  40   0      388.58      435.13     54.55 o
   1  40   0       56.75       61.22     28.21 o
   2  40   0      170.75      144.22     38.42 o
   3  40   0       36.35       21.10     34.14 o
   4  40   0      456.68      478.91     36.46 o
   5  40   0        3.80       19.74     34.03 o
   6  40   0       62.41       70.68     34.55 o
   1  41   0       57.26       66.43     33.80 o
   2  41   0       50.54       54.08     34.23 o
   3  41   0       36.43       39.80     33.80 o
   4  41   0       79.26       49.28     34.18 o
   5  41   0       26.67       19.55     29.00 o
   0  42   0       32.41       61.03     52.71 o
   1  42   0       38.81       41.51     33.96 o
   2  42   0       84.35       64.64     29.02 o
   3  42   0       47.24       34.65     31.40 o
   4  42   0       39.32       28.17     37.86 o
   5  42   0        2.00       14.32     34.16 o
   1  43   0        7.71        0.31     37.91 o
   2  43   0       49.63       92.85     33.92 o
   3  43   0        1.90        3.12     37.74 o
   4  43   0        0.49       -2.73     33.87 o
   0  44   0       73.90       41.81     44.29 o
   1  44   0        6.34       32.43     37.73 o
   2  44   0       11.20       33.55     37.93 o
   3  44   0        0.20       -6.90     38.07 o
   4  44   0        1.77      -18.25     34.05 o
   1  45   0       15.34       31.15     31.19 o
   2  45   0       18.99      -43.38     34.17 o
   3  45   0        3.24      -28.33     38.23 o
   0  46   0       70.67       89.66     54.02 o
   1  46   0        4.79      -30.16     38.16 o
   2  46   0       10.74      -22.67     50.51 o
   3  46   0      101.26      133.33     34.79 o
   1  47   0        0.63      -57.05     38.03 o
   2  47   0       17.90       61.09     34.56 o
   0  48   0       13.26       23.71     53.46 o
 -10   1   1      189.92      166.73     38.25 o
  -9   1   1      100.34       79.26     33.11 o
  -8   1   1      217.28      223.58     33.03 o
  -7   1   1      795.54      744.84     29.13 o
  -6   1   1       15.78       26.80     24.60 o
  -5   1   1        0.00       -1.41     25.33 o
  -4   1   1       65.98       75.94     29.10 o
  -3   1   1     1643.55     1606.38     46.92 o
  -2   1   1       17.14       32.80     45.78 o
  -1   1   1    29266.54    33734.25    344.95 o
   0   1   1       69.47       65.88    110.20 o
   1   1   1    19085.33    19767.88    404.26 o
   2   1   1     9864.78     9718.83    405.59 o
   3   1   1      100.60       88.37     44.28 o
   4   1   1      130.73       97.10     39.03 o
   5   1   1      160.90      195.45     36.98 o
   6   1   1      232.19      207.66     39.87 o
   7   1   1      142.34      104.12     36.82 o
   8   1   1       87.69       99.49     46.10 o
   9   1   1       18.22       21.62     53.07 o
  10   1   1        7.37        9.34     59.15 o
 -10   2   1      361.45      367.97     37.89 o
  -9   2   1      188.30      206.38     32.42 o
  -8   2   1       31.96       26.37     31.40 o
  -7   2   1       16.36       12.93     25.27 o
  -6   2   1      889.24      905.26     30.56 o
  -5   2   1     1895.23     1916.16     36.86 o
  -4   2   1        0.62       11.79     30.39 o
  -3   2   1       13.82       13.33     35.77 o
  -2   2   1     1392.35     1359.64     52.31 o
  -1   2   1       17.86       14.28     61.47 o
   0   2   1     8224.13     8759.69    187.89 o
   1   2   1     3569.84     3774.65    141.53 o
   2   2   1    17960.60    17321.12    273.45 o
   3   2   1     2830.51     2745.88     70.30 o
   4   2   1      428.55      443.24     39.71 o
   5   2   1     5328.11     5572.86    116.02 o
   6   2   1     2436.04     2493.26     84.37 o
   7   2   1      204.22      162.22     38.43 o
   8   2   1       81.09       96.03     46.38 o
   9   2   1        0.12      -17.91     55.59 o
  10   2   1       17.58       12.50     54.20 o
 -10   3   1       28.11       34.24     36.97 o
  -9   3   1        2.61        8.35     36.22 o
  -8   3   1      320.57      340.46     33.68 o
  -7   3   1      976.93      929.18     29.62 o
  -6   3   1      147.78      164.74     26.37 o
  -5   3   1       29.95       27.10     25.56 o
  -4   3   1     3225.80     3227.05     51.39 o
  -3   3   1       18.62       26.21     35.43 o
  -2   3   1    17574.05    18363.99    158.79 o
  -1   3   1     2460.26     2567.39     74.71 o
   0   3   1      572.68      579.53     64.17 o
   1   3   1        0.00       -2.33     90.54 o
   2   3   1    18557.18    18346.54    606.07 o
   3   3   1     2299.59     2238.30     63.05 o
   4   3   1     8492.89     8830.80    151.47 o
   5   3   1     1392.90     1447.34     47.58 o
   6   3   1     2342.65     2320.46     73.56 o
   7   3   1      275.04      233.85     34.56 o
   8   3   1       53.21       59.10     47.47 o
   9   3   1      327.65      358.78     61.61 o
  10   3   1       21.52       27.09     62.63 o
 -10   4   1        0.66       -6.10     36.94 o
  -9   4   1       70.21       61.94     36.43 o
  -8   4   1        1.74      -12.42     31.06 o
  -7   4   1     2468.11     2399.31     37.66 o
  -6   4   1       20.66        6.60     24.77 o
  -5   4   1      226.18      257.14     30.83 o
  -4   4   1      119.73      142.22     32.18 o
  -3   4   1     2642.01     2635.91     45.00 o
  -2   4   1     3091.69     3207.62     60.03 o
  -1   4   1      203.17      271.75     60.96 o
   0   4   1        6.21        1.75     62.81 o
   1   4   1      659.37      665.53     90.91 o
   2   4   1     3033.22     3058.43    126.23 o
   3   4   1     2984.14     2798.02     87.04 o
   4   4   1      333.65      340.66     36.79 o
   5   4   1       67.43       54.87     32.86 o
   6   4   1      238.01      232.01     35.12 o
   7   4   1      778.52      798.90     39.20 o
   8   4   1      223.34      201.49     45.98 o
   9   4   1       12.48        0.02     51.19 o
  10   4   1       11.16        9.77     61.22 o
 -10   5   1        0.98       11.47     38.39 o
  -9   5   1      189.78      218.49     37.37 o
  -8   5   1        3.61       -4.10     31.24 o
  -7   5   1     2899.19     2867.00     39.21 o
  -6   5   1      589.10      576.09     28.43 o
  -5   5   1      911.20      869.29     34.01 o
  -4   5   1      595.45      611.95     32.13 o
  -3   5   1      468.95      430.59     32.42 o
  -2   5   1      894.63      989.15     42.68 o
  -1   5   1     6505.52     6785.04     99.61 o
   0   5   1      159.64      171.37     62.56 o
   1   5   1     2336.05     2247.47     97.04 o
   2   5   1     1808.38     1808.22     87.98 o
   3   5   1     1408.93     1406.87     53.94 o
   4   5   1       39.18       30.00     35.31 o
   5   5   1       69.22       77.07     31.38 o
   6   5   1       23.41       25.69     30.49 o
   7   5   1        4.48        2.03     28.99 o
   8   5   1     1196.29     1239.22     49.64 o
   9   5   1       68.35       69.61     56.30 o
  10   5   1       34.02       18.86     50.50 o
 -10   6   1       81.35       74.34     40.68 o
  -9   6   1      923.23     1031.99     44.55 o
  -8   6   1        5.14        8.98     34.20 o
  -7   6   1      136.19      145.83     25.39 o
  -6   6   1      231.31      229.63     29.71 o
  -5   6   1      157.85      147.28     29.42 o
  -4   6   1       71.87       76.55     27.94 o
  -3   6   1       50.80       26.96     28.96 o
  -2   6   1     1255.52     1337.80     41.89 o
  -1   6   1    19386.76    19386.61    253.92 o
   0   6   1     2397.32     2528.42     84.36 o
   1   6   1    38598.87    39343.94    845.87 o
   2   6   1     1429.70     1416.82     78.79 o
   3   6   1      232.13      221.84     47.38 o
   4   6   1      378.36      378.80     37.30 o
   5   6   1      101.67       75.81     30.25 o
   6   6   1       14.97       11.24     26.92 o
   7   6   1      955.70      952.23     39.92 o
   8   6   1      100.37       87.15     42.30 o
   9   6   1      545.96      555.60     46.22 o
  10   6   1       11.64        8.51     50.60 o
 -10   7   1       54.70       35.55     38.38 o
  -9   7   1      150.22      171.11     35.92 o
  -8   7   1      181.00      189.50     36.76 o
  -7   7   1        2.70       -2.64     26.72 o
  -6   7   1      385.76      380.27     29.73 o
  -5   7   1      379.67      377.30     27.64 o
  -4   7   1       28.37       24.14     27.28 o
  -3   7   1      190.79      171.68     29.57 o
  -2   7   1     2219.68     2186.76     45.33 o
  -1   7   1    14388.74    14235.47    245.09 o
   0   7   1      182.41      189.39     55.19 o
   1   7   1     3894.84     3535.79     94.80 o
   2   7   1      913.89      877.07     65.64 o
   3   7   1     1077.86      904.31     50.43 o
   4   7   1       73.38       76.76     36.04 o
   5   7   1      122.60      115.64     34.28 o
   6   7   1        0.04       -3.93     27.56 o
   7   7   1      378.52      364.98     35.76 o
   8   7   1      226.64      215.83     45.89 o
   9   7   1       38.96       32.67     52.21 o
  10   7   1      188.78      179.66     62.11 o
 -10   8   1      467.55      375.96     42.76 o
  -9   8   1       19.77       23.67     36.15 o
  -8   8   1       82.37       85.22     34.78 o
  -7   8   1        0.08      -10.02     28.86 o
  -6   8   1      204.55      190.54     33.15 o
  -5   8   1      186.80      154.23     26.30 o
  -4   8   1      265.80      272.36     26.44 o
  -3   8   1        9.23        9.74     30.02 o
  -2   8   1     3445.03     3487.61     57.56 o
  -1   8   1       83.62       66.04     41.58 o
   0   8   1     2406.70     2381.25     64.57 o
   1   8   1      571.13      513.51    132.47 o
   2   8   1      697.28      695.25     72.84 o
   3   8   1      812.17      746.84     47.23 o
   4   8   1      330.82      311.12     35.69 o
   5   8   1      203.74      189.70     32.22 o
   6   8   1        0.07       -1.54     26.47 o
   7   8   1        2.09        1.26     29.98 o
   8   8   1       33.04       26.46     45.53 o
   9   8   1       11.29       11.95     51.09 o
  10   8   1        7.73        2.09     54.17 o
 -10   9   1        0.70       -1.76     38.52 o
  -9   9   1      420.49      395.40     38.45 o
  -8   9   1       16.73        7.36     35.63 o
  -7   9   1       20.03       11.97     30.37 o
  -6   9   1        0.37        5.89     25.86 o
  -5   9   1       21.47       30.66     26.99 o
  -4   9   1        7.36       32.91     29.89 o
  -3   9   1     4073.02     3880.05     74.17 o
  -2   9   1       46.32       50.49     37.27 o
  -1   9   1     8739.70     8031.15    262.80 o
   0   9   1      107.03      136.31     50.99 o
   2   9   1     1874.66     1830.40    119.18 o
   3   9   1      506.46      404.24     43.12 o
   4   9   1        7.50        7.56     30.99 o
   5   9   1        2.30        8.59     28.50 o
   6   9   1       16.33        8.46     30.97 o
   7   9   1       45.33       28.68     27.78 o
   8   9   1      135.73      152.25     51.39 o
   9   9   1       40.65       23.33     51.32 o
  10   9   1      219.86      212.44     51.22 o
 -10  10   1       36.19       44.13     38.44 o
  -9  10   1      449.77      492.58     38.89 o
  -8  10   1      108.68      109.34     36.37 o
  -7  10   1        0.15       -1.15     28.94 o
  -6  10   1        0.48        2.57     25.83 o
  -5  10   1        0.01        3.84     27.65 o
  -4  10   1      197.86      203.50     30.08 o
  -3  10   1     1414.62     1388.13     39.97 o
  -2  10   1     1726.40     1752.22     45.89 o
  -1  10   1    10636.59    10162.94    142.00 o
   0  10   1     2066.25     1897.37     52.12 o
   3  10   1     1999.64     1970.19     66.32 o
   4  10   1      101.90      123.96     31.54 o
   5  10   1      840.16      836.83     36.50 o
   6  10   1      383.56      366.89     31.77 o
   7  10   1      485.43      447.05     30.99 o
   8  10   1        0.20        9.68     48.44 o
   9  10   1        1.25        4.28     51.10 o
  10  10   1      455.17      447.67     55.67 o
 -10  11   1      146.02      144.18     39.41 o
  -9  11   1      748.98      774.33     40.44 o
  -8  11   1      232.14      254.86     37.03 o
  -7  11   1      154.14      140.63     31.34 o
  -6  11   1      113.84      134.76     26.61 o
  -5  11   1      318.15      316.87     26.80 o
  -4  11   1       19.57       30.68     28.37 o
  -3  11   1       37.06       29.76     28.57 o
  -2  11   1     2746.21     2653.28     47.18 o
  -1  11   1     5913.76     5811.50     68.13 o
   0  11   1       42.67       51.44     45.43 o
   1  11   1     1764.09     1590.90     88.06 o
   3  11   1      136.35      114.07     35.54 o
   4  11   1      100.31      106.18     30.24 o
   5  11   1      310.15      326.90     32.61 o
   6  11   1       12.23       11.65     28.71 o
   7  11   1      267.81      282.24     28.60 o
   8  11   1      784.85      833.62     54.60 o
   9  11   1      733.05      754.09     57.07 o
  10  11   1       25.58       10.51     52.31 o
 -10  12   1      153.46      152.12     38.07 o
  -9  12   1      126.37       63.98     35.85 o
  -8  12   1      696.14      795.28     43.20 o
  -7  12   1       12.17        1.92     26.02 o
  -6  12   1        2.77        3.30     26.99 o
  -5  12   1      214.26      275.81     28.18 o
  -4  12   1      186.59      207.75     29.31 o
  -3  12   1     1110.06     1015.71     36.59 o
  -2  12   1     2541.03     2434.78     46.41 o
  -1  12   1       23.93       16.38     37.00 o
   0  12   1      133.30      115.41     44.26 o
   3  12   1      974.70      869.92     42.44 o
   4  12   1       33.77       35.21     34.66 o
   5  12   1      463.50      465.54     32.00 o
   6  12   1       10.36        6.43     28.56 o
   7  12   1      731.56      726.20     34.19 o
   8  12   1      994.17     1077.35     46.30 o
   9  12   1      412.82      378.66     50.98 o
  10  12   1        8.61        5.95     42.31 o
 -10  13   1        2.37        5.14     36.73 o
  -9  13   1       18.68        5.39     36.67 o
  -8  13   1      421.35      459.05     39.79 o
  -7  13   1      661.82      687.47     30.27 o
  -6  13   1       12.73       12.69     26.84 o
  -5  13   1      181.46      191.57     26.18 o
  -4  13   1      546.87      539.76     31.43 o
  -3  13   1     5053.49     5141.15     96.32 o
  -2  13   1      234.29      186.89     30.96 o
  -1  13   1      236.11      196.91     33.71 o
   0  13   1      212.06      206.72     59.27 o
   2  13   1     4991.36     4310.41    121.60 o
   3  13   1        3.80        5.36     29.80 o
   4  13   1     3271.11     3253.71     89.35 o
   5  13   1      877.04      886.58     34.99 o
   6  13   1       51.33       51.99     31.85 o
   7  13   1        9.10        3.11     28.91 o
   8  13   1      872.34      863.67     44.30 o
   9  13   1        3.74       11.88     41.43 o
  10  13   1        3.87        4.80     46.97 o
 -10  14   1        6.42       14.93     37.10 o
  -9  14   1      117.02      111.48     35.86 o
  -8  14   1       14.98       10.66     37.59 o
  -7  14   1      106.18      115.03     30.31 o
  -6  14   1       13.95        6.53     26.99 o
  -5  14   1       15.27       23.05     27.13 o
  -4  14   1      106.92       99.50     28.25 o
  -3  14   1     4006.47     4079.59     92.63 o
  -2  14   1      114.06      114.19     36.11 o
  -1  14   1      784.22      719.11     42.20 o
   0  14   1     5637.52     5358.75    154.94 o
   2  14   1      235.89      121.60     79.53 o
   3  14   1      175.11      164.08     34.10 o
   4  14   1     2074.94     2023.59     63.00 o
   5  14   1        3.53        1.17     27.27 o
   6  14   1       26.15       20.93     31.72 o
   7  14   1      221.20      219.54     33.49 o
   8  14   1       10.74       14.26     40.72 o
   9  14   1       82.63       71.86     39.21 o
  10  14   1        0.58        3.22     41.09 o
 -10  15   1       28.95       12.78     35.84 o
  -9  15   1      193.86      212.50     36.51 o
  -8  15   1      107.62      105.00     41.43 o
  -7  15   1     1244.76     1261.67     38.34 o
  -6  15   1      220.74      260.78     27.34 o
  -5  15   1       23.36       25.26     24.70 o
  -4  15   1      191.29      181.79     28.84 o
  -3  15   1    11737.70    11878.50    230.40 o
  -2  15   1       15.13       26.23     34.33 o
  -1  15   1      739.49      648.31     46.54 o
   0  15   1      167.73      165.63     38.82 o
   1  15   1     1747.24     1527.09     59.70 o
   2  15   1      358.89      351.65     74.02 o
   3  15   1       76.58       51.99     32.75 o
   4  15   1      496.29      492.08     34.73 o
   5  15   1      986.65     1013.97     34.70 o
   6  15   1      308.55      293.01     29.98 o
   7  15   1      254.46      257.75     38.04 o
   8  15   1       23.66       10.01     40.85 o
   9  15   1       23.22       16.28     46.75 o
  10  15   1       23.24       12.29     41.68 o
 -10  16   1      154.16      125.14     37.83 o
  -9  16   1       48.52       40.42     44.53 o
  -8  16   1        7.92       11.38     33.51 o
  -7  16   1       93.27       95.21     34.60 o
  -6  16   1      208.52      180.12     26.95 o
  -5  16   1      544.01      541.34     29.52 o
  -4  16   1      321.86      314.00     27.13 o
  -3  16   1     2688.79     2726.02     42.40 o
  -2  16   1       19.82       18.10     30.12 o
  -1  16   1     2716.63     2511.21     56.69 o
   0  16   1      146.97      117.43     51.67 o
   1  16   1     1418.65     1304.74     54.32 o
   2  16   1      257.87       92.55     49.34 o
   3  16   1       33.60       55.76     45.95 o
   4  16   1       81.67       73.81     31.85 o
   5  16   1      199.85      171.80     39.69 o
   6  16   1      514.08      490.60     30.09 o
   7  16   1       11.96        3.13     40.81 o
   8  16   1      109.40      103.47     46.63 o
   9  16   1       46.75       36.46     38.59 o
  10  16   1        3.18      -10.50     43.83 o
 -10  17   1        6.19      -15.37     37.15 o
  -9  17   1      892.43      864.84     60.52 o
  -8  17   1       24.61       19.57     33.80 o
  -7  17   1       48.56       56.52     33.43 o
  -6  17   1        0.08       14.13     25.72 o
  -5  17   1        4.60        2.77     27.14 o
  -4  17   1       20.33       27.58     24.22 o
  -3  17   1     6554.00     6291.23    152.58 o
  -2  17   1     4771.97     4687.97    101.45 o
  -1  17   1     5382.70     5425.46     57.15 o
   0  17   1      235.13      184.69     42.70 o
   1  17   1     8970.85     8538.91     94.83 o
   2  17   1    15428.24    14944.04    235.84 o
   3  17   1     1981.25     1746.65     55.28 o
   4  17   1       73.62       82.21     30.20 o
   5  17   1      450.10      375.19     40.87 o
   6  17   1      422.01      402.79     29.51 o
   7  17   1        8.00      -11.34     38.81 o
   8  17   1       63.79       68.43     43.52 o
   9  17   1       72.55       74.09     34.83 o
  10  17   1       26.09       42.16     44.69 o
 -10  18   1        0.01       22.50     35.34 o
  -9  18   1        0.09       20.15     42.11 o
  -8  18   1       82.19      103.32     33.99 o
  -7  18   1      191.09      234.44     34.23 o
  -6  18   1       11.44       16.67     25.98 o
  -5  18   1       59.42       70.91     26.25 o
  -4  18   1      294.99      321.01     28.37 o
  -3  18   1     2471.50     2365.37     56.16 o
  -2  18   1     4343.74     4450.59    138.74 o
  -1  18   1     1340.39     1149.43     41.72 o
   0  18   1     5374.04     5089.91     55.49 o
   1  18   1    14291.12    13823.92    209.77 o
   2  18   1      119.50      -69.03     46.02 o
   3  18   1      969.03      944.47     53.22 o
   4  18   1     1079.34     1125.86     39.04 o
   5  18   1      234.65      232.51     27.47 o
   6  18   1      302.73      299.24     28.13 o
   7  18   1     1511.68     1603.38     49.51 o
   8  18   1      412.23      389.20     43.38 o
   9  18   1       17.54       44.00     39.15 o
  10  18   1        7.92        7.56     44.85 o
 -10  19   1       72.05       68.02     37.42 o
  -9  19   1       93.96       91.08     40.44 o
  -8  19   1       28.15       17.61     33.92 o
  -7  19   1      575.36      598.36     36.18 o
  -6  19   1      147.94      117.95     26.61 o
  -5  19   1       74.69       82.12     24.00 o
  -4  19   1       68.09       67.41     24.39 o
  -3  19   1       44.79       38.24     27.49 o
  -2  19   1       22.44       44.27     28.46 o
  -1  19   1     2794.07     2666.62     45.00 o
   0  19   1      756.29      716.51     33.97 o
   1  19   1     2925.22     2811.43     44.46 o
   2  19   1      907.35      908.83     35.36 o
   3  19   1        0.96      -36.68     35.71 o
   4  19   1       27.56       25.59     29.63 o
   5  19   1      248.72      261.80     28.33 o
   6  19   1      369.75      322.25     29.35 o
   7  19   1       19.39       25.50     48.46 o
   8  19   1       97.55      138.07     41.71 o
   9  19   1       84.20       71.60     36.31 o
  10  19   1        0.46        0.26     41.11 o
  -9  20   1       74.35       33.81     34.74 o
  -8  20   1       50.68       42.28     33.74 o
  -7  20   1      908.48     1019.71     43.79 o
  -6  20   1        5.87        7.35     21.94 o
  -5  20   1        7.21        8.10     26.02 o
  -4  20   1       60.31       72.53     26.59 o
  -3  20   1      104.24       88.28     27.38 o
  -2  20   1      311.71      301.00     30.04 o
  -1  20   1     1095.69     1031.48     36.24 o
   0  20   1     3538.09     3576.83     48.52 o
   1  20   1      230.11      173.54     30.37 o
   2  20   1      779.98      770.02     36.34 o
   3  20   1     1379.46     1276.04     34.58 o
   4  20   1       67.85       57.77     27.31 o
   5  20   1      269.71      219.55     27.43 o
   6  20   1      204.18      198.16     31.83 o
   7  20   1      106.67       80.72     43.44 o
   8  20   1       37.76       21.53     41.33 o
   9  20   1       57.28       47.35     37.81 o
  -9  21   1      138.83      113.49     32.01 o
  -8  21   1       12.65        3.74     31.86 o
  -7  21   1      657.25      774.07     38.85 o
  -6  21   1      100.80       97.73     31.82 o
  -5  21   1      279.50      286.13     23.92 o
  -4  21   1       54.27       60.36     23.97 o
  -3  21   1      170.08      163.10     27.53 o
  -2  21   1        0.12        6.50     27.54 o
  -1  21   1       15.40       31.98     26.02 o
   0  21   1        1.44      -35.11     26.60 o
   1  21   1      751.32      813.90     30.60 o
   2  21   1      233.65      193.89     32.54 o
   3  21   1     1791.69     1709.26     40.31 o
   4  21   1        8.04       23.68     30.22 o
   5  21   1       24.57       19.57     28.87 o
   6  21   1     1022.81     1057.68     85.57 o
   7  21   1      317.99      274.78     37.41 o
   8  21   1     1049.81     1011.48     41.44 o
   9  21   1       29.14       30.97     37.42 o
  -9  22   1       18.53       14.13     40.61 o
  -8  22   1        5.22      -16.44     33.92 o
  -7  22   1      296.88      342.39     34.97 o
  -6  22   1      604.11      618.04     36.32 o
  -5  22   1      451.80      519.59     28.47 o
  -4  22   1       47.65       55.28     26.03 o
  -3  22   1      307.15      266.42     28.56 o
  -2  22   1       31.85       57.79     30.47 o
  -1  22   1      148.53      133.04     26.29 o
   0  22   1      621.62      560.14     31.80 o
   1  22   1      567.35      643.58     32.41 o
   2  22   1      450.30      428.13     32.95 o
   3  22   1      121.25      123.78     30.35 o
   4  22   1       38.87       36.86     28.99 o
   5  22   1      776.41      803.81     35.47 o
   6  22   1      342.96      407.15     59.85 o
   7  22   1       66.20       48.45     39.64 o
   8  22   1      481.37      455.39     38.91 o
   9  22   1        1.21        9.62     38.33 o
  -9  23   1       94.36       43.55     39.03 o
  -8  23   1      362.61      415.81     36.74 o
  -7  23   1       34.86       13.87     31.76 o
  -6  23   1        0.00        6.74     35.44 o
  -5  23   1        2.99        6.78     25.80 o
  -4  23   1       38.07       15.79     26.11 o
  -3  23   1      429.12      410.77     28.62 o
  -2  23   1      134.41      132.94     27.51 o
  -1  23   1      874.66      943.84     31.48 o
   0  23   1      388.75      346.30     29.96 o
   1  23   1        4.36      -21.51     27.91 o
   2  23   1      334.33      329.71     31.51 o
   3  23   1        0.05       -3.38     29.10 o
   4  23   1      195.02      179.44     27.24 o
   5  23   1      450.80      403.78     28.97 o
   6  23   1      242.06      282.14     38.32 o
   7  23   1        2.49       -4.59     37.40 o
   8  23   1        7.60       12.30     36.27 o
   9  23   1        1.32      -14.16     37.05 o
  -9  24   1        6.36       33.81     35.69 o
  -8  24   1       70.59       42.57     34.36 o
  -7  24   1       24.05       -8.80     33.64 o
  -6  24   1       98.26       98.82     39.19 o
  -5  24   1       49.46       58.52     26.09 o
  -4  24   1       47.20       53.15     23.84 o
  -3  24   1       59.25       71.00     29.45 o
  -2  24   1      314.51      302.90     28.42 o
  -1  24   1      364.03      368.15     32.28 o
   0  24   1      228.54      253.09     28.72 o
   1  24   1     1706.21     1778.41     35.77 o
   2  24   1       30.40       32.07     29.67 o
   3  24   1        0.00        0.52     25.85 o
   4  24   1      253.75      293.33     30.38 o
   5  24   1       88.42       65.95     29.41 o
   6  24   1      102.17      135.09     43.31 o
   7  24   1       66.69       54.84     39.37 o
   8  24   1        0.06       -0.84     36.46 o
   9  24   1      301.93      213.92     38.80 o
  -9  25   1      133.11      128.07     32.83 o
  -8  25   1       11.80       38.59     33.78 o
  -7  25   1        9.80       -2.88     33.66 o
  -6  25   1       46.10        5.48     37.28 o
  -5  25   1       51.51       41.10     33.59 o
  -4  25   1        2.19       -6.16     25.84 o
  -3  25   1        9.83       -5.84     28.95 o
  -2  25   1        0.47        2.19     29.15 o
  -1  25   1      833.65      805.56     32.13 o
   0  25   1       44.11       16.39     26.73 o
   1  25   1      262.67      257.19     28.34 o
   2  25   1       29.25       24.40     29.16 o
   3  25   1       71.06       54.66     24.00 o
   4  25   1       61.49       54.56     29.13 o
   5  25   1      146.45      146.43     45.82 o
   6  25   1       21.61       10.05     37.02 o
   7  25   1      152.89      153.62     41.93 o
   8  25   1        0.85      -22.10     36.79 o
   9  25   1        8.34       -3.51     35.94 o
  -9  26   1      120.79      101.06     37.42 o
  -8  26   1        5.33      -19.41     34.43 o
  -7  26   1      453.44      444.29     35.71 o
  -6  26   1       17.39       -2.29     34.28 o
  -5  26   1      347.53      363.02     38.17 o
  -4  26   1      330.83      333.98     23.97 o
  -3  26   1       80.32       65.78     24.38 o
  -2  26   1        9.26       10.58     23.76 o
  -1  26   1     1982.54     2024.37     39.64 o
   0  26   1      110.44       94.82     24.88 o
   1  26   1      167.71      224.45     27.72 o
   2  26   1       43.98       53.00     29.34 o
   3  26   1       20.82       12.90     26.06 o
   4  26   1       73.53       66.95     30.19 o
   5  26   1       71.74       85.38     36.08 o
   6  26   1        1.37        2.16     34.25 o
   7  26   1      668.97      709.65     38.28 o
   8  26   1       40.17       47.95     36.68 o
   9  26   1       28.09       28.58     38.01 o
  -9  27   1       30.60        7.57     35.92 o
  -8  27   1       81.06       52.62     32.50 o
  -7  27   1       38.98       34.15     38.12 o
  -6  27   1       28.91       61.32     33.31 o
  -5  27   1       76.94       68.09     33.37 o
  -4  27   1       12.70       14.44     25.92 o
  -3  27   1       94.16      100.69     24.32 o
  -2  27   1        9.47        4.17     21.99 o
  -1  27   1      252.91      249.18     28.06 o
   0  27   1       12.77       19.95     29.33 o
   1  27   1      167.67      213.44     27.56 o
   2  27   1      132.86      129.33     26.83 o
   3  27   1      279.70      285.97     30.74 o
   4  27   1        9.35       13.42     28.93 o
   5  27   1       93.65       51.57     43.23 o
   6  27   1      363.50      343.39     34.69 o
   7  27   1      222.72      193.78     34.90 o
   8  27   1        2.94        7.53     35.11 o
   9  27   1       46.00       48.63     37.20 o
  -8  28   1       36.52       28.65     35.61 o
  -7  28   1        4.51       10.38     39.74 o
  -6  28   1      255.78      219.88     31.30 o
  -5  28   1       23.76       20.46     30.27 o
  -4  28   1       59.76       52.22     26.32 o
  -3  28   1      432.92      464.48     31.23 o
  -2  28   1     1713.71     1699.50     37.24 o
  -1  28   1       11.91      -14.39     30.00 o
   0  28   1      112.66      113.18     26.77 o
   1  28   1      164.57      164.53     30.18 o
   2  28   1      244.96      260.35     29.98 o
   3  28   1      409.45      441.62     29.42 o
   4  28   1       31.72       37.15     29.14 o
   5  28   1      445.94      454.27     44.74 o
   6  28   1        6.96       10.36     28.02 o
   7  28   1       88.27       65.49     34.44 o
   8  28   1        3.40        2.41     38.59 o
  -8  29   1      134.63      107.98     36.26 o
  -7  29   1       24.15       36.76     33.99 o
  -6  29   1      350.65      322.70     32.14 o
  -5  29   1        0.05        1.23     33.06 o
  -4  29   1       49.17       42.72     28.09 o
  -3  29   1     1086.66     1117.44     34.71 o
  -2  29   1       57.29       65.76     29.36 o
  -1  29   1     2915.43     2850.32     53.73 o
   0  29   1        3.19       -7.07     23.95 o
   1  29   1      339.62      339.18     31.73 o
   2  29   1      250.65      249.34     30.31 o
   3  29   1     2117.12     2137.96     63.88 o
   4  29   1        1.20        7.18     38.76 o
   5  29   1      242.25      191.90     44.07 o
   6  29   1        4.35       10.79     35.80 o
   7  29   1       32.14       43.29     36.64 o
   8  29   1        4.98      -20.07     35.69 o
  -8  30   1        0.11        2.11     31.21 o
  -7  30   1       64.05       28.16     31.09 o
  -6  30   1       36.30        7.02     33.85 o
  -5  30   1      109.95       61.45     33.82 o
  -4  30   1      229.21      207.91     33.60 o
  -3  30   1     1099.84     1043.76     34.73 o
  -2  30   1       28.26        5.24     26.35 o
  -1  30   1     6558.82     6587.27    131.92 o
   0  30   1      700.86      667.72     30.58 o
   1  30   1     5049.83     4977.06     47.30 o
   2  30   1     1854.24     1872.32     36.42 o
   3  30   1      356.60      339.72     31.48 o
   4  30   1      303.01      355.97     44.19 o
   5  30   1     1734.47     1853.28     54.36 o
   6  30   1       91.55       69.14     33.82 o
   7  30   1      267.33      233.38     32.23 o
   8  30   1        0.59       40.84     36.66 o
  -8  31   1      132.63      149.54     34.97 o
  -7  31   1      101.35      102.18     29.92 o
  -6  31   1        5.20       15.55     30.38 o
  -5  31   1     1469.14     1510.32     38.74 o
  -4  31   1      161.42      131.12     30.70 o
  -3  31   1     1238.88     1298.04     38.21 o
  -2  31   1       43.48       26.54     23.78 o
  -1  31   1     1989.22     1965.37     37.50 o
   0  31   1     1832.54     1846.35     38.71 o
   1  31   1      150.36      143.16     27.52 o
   2  31   1       36.24        3.43     30.02 o
   3  31   1        5.51       26.99     32.18 o
   4  31   1        4.13       13.65     32.99 o
   5  31   1       54.00       10.67     37.75 o
   6  31   1       12.78       20.69     33.39 o
   7  31   1      126.31       98.65     35.61 o
   8  31   1        0.18       -8.89     36.98 o
  -8  32   1       37.43       20.73     32.55 o
  -7  32   1       92.00       79.84     34.54 o
  -6  32   1        0.31      -14.31     37.83 o
  -5  32   1        5.77       11.87     30.53 o
  -4  32   1       16.96        8.68     37.12 o
  -3  32   1      176.22      164.46     33.87 o
  -2  32   1      133.81      139.98     26.89 o
  -1  32   1     1307.35     1212.83     51.92 o
   0  32   1     4235.04     4188.87     46.67 o
   1  32   1      807.28      837.24     29.14 o
   2  32   1     1380.97     1332.34     35.91 o
   3  32   1       65.04       41.44     33.33 o
   4  32   1     1071.94     1022.10     37.96 o
   5  32   1        1.26        2.07     37.34 o
   6  32   1       86.19       71.36     31.11 o
   7  32   1       47.37       69.67     35.28 o
   8  32   1       23.66        8.16     34.50 o
  -7  33   1      448.48      395.49     33.32 o
  -6  33   1       28.24       26.72     28.39 o
  -5  33   1      125.99      166.75     31.26 o
  -4  33   1      131.60      122.27     33.68 o
  -3  33   1      394.88      394.20     34.97 o
  -2  33   1       24.67        3.98     35.20 o
  -1  33   1     2470.78     2447.88     38.37 o
   0  33   1     1595.86     1614.13     37.59 o
   1  33   1     1356.51     1347.94     34.04 o
   2  33   1        5.86       -3.72     30.23 o
   3  33   1      923.89      908.93     37.52 o
   4  33   1       44.88        0.84     33.93 o
   5  33   1        6.35      -11.32     37.52 o
   6  33   1       92.76       69.42     35.46 o
   7  33   1      121.62      122.95     35.18 o
  -7  34   1       45.47       48.47     34.42 o
  -6  34   1       50.88       44.79     30.83 o
  -5  34   1     1427.76     1402.02     36.31 o
  -4  34   1        9.47      -15.77     30.58 o
  -3  34   1       37.81       16.93     37.30 o
  -2  34   1      115.78      151.25     33.93 o
  -1  34   1      222.40      163.43     34.22 o
   0  34   1     2764.51     2715.49     49.19 o
   1  34   1     2069.74     2133.17     45.32 o
   2  34   1       16.39       37.97     32.81 o
   3  34   1       80.90       40.71     37.59 o
   4  34   1       11.37       27.92     37.47 o
   5  34   1      309.65      284.62     38.91 o
   6  34   1      657.15      686.28     34.00 o
   7  34   1       66.81       86.51     35.86 o
  -7  35   1      214.83      239.43     32.73 o
  -6  35   1      108.72       95.00     34.26 o
  -5  35   1       46.83       46.24     34.12 o
  -4  35   1        0.07       20.13     30.64 o
  -3  35   1      201.46      280.07     31.61 o
  -2  35   1      234.85      217.26     37.64 o
  -1  35   1      545.60      664.23     35.87 o
   0  35   1      394.93      416.50     34.77 o
   1  35   1     1458.46     1429.43     42.38 o
   2  35   1        6.42      -16.08     30.26 o
   3  35   1       93.03       38.11     33.65 o
   4  35   1      871.88      897.73     37.59 o
   5  35   1      224.30      202.63     36.28 o
   6  35   1       83.64       74.57     31.41 o
   7  35   1       38.37       13.66     31.75 o
  -7  36   1        0.10      -28.72     34.67 o
  -6  36   1        1.30      -15.16     28.74 o
  -5  36   1      269.34      208.59     34.67 o
  -4  36   1      359.32      316.74     34.65 o
  -3  36   1      568.44      607.57     39.41 o
  -2  36   1      244.86      174.44     37.90 o
  -1  36   1        5.60       19.43     33.21 o
   0  36   1        8.94        7.31     36.89 o
   1  36   1      158.17      167.03     37.85 o
   2  36   1       11.88       11.01     36.98 o
   3  36   1      804.34      897.32     40.57 o
   4  36   1       83.77       83.60     38.51 o
   5  36   1       74.82       76.98     38.52 o
   6  36   1      103.73       83.29     34.51 o
   7  36   1       11.25       27.81     34.40 o
  -6  37   1        1.70       11.79     34.07 o
  -5  37   1      214.83      228.76     34.83 o
  -4  37   1       26.75       55.53     30.77 o
  -3  37   1      120.37       48.14     34.39 o
  -2  37   1      393.17      376.57     38.52 o
  -1  37   1      629.91      660.85     33.21 o
   0  37   1       19.79       20.58     33.21 o
   1  37   1      235.83      154.05     34.47 o
   2  37   1      300.47      317.06     34.47 o
   3  37   1       97.47      103.24     37.81 o
   4  37   1      611.07      554.25     40.30 o
   5  37   1       14.76       -0.97     37.99 o
   6  37   1      351.25      325.91     35.57 o
  -6  38   1      253.38      222.36     35.39 o
  -5  38   1       10.40       44.62     33.83 o
  -4  38   1       19.04       12.23     33.63 o
  -3  38   1       23.49       33.51     33.72 o
  -2  38   1       76.89       35.37     34.28 o
  -1  38   1      254.97      272.82     38.32 o
   0  38   1       99.26      109.13     33.47 o
   1  38   1     1286.09     1227.14     41.79 o
   2  38   1       57.37       81.94     37.58 o
   3  38   1       65.20       32.80     33.99 o
   4  38   1      365.64      392.99     39.47 o
   5  38   1        0.77       14.78     34.11 o
   6  38   1       24.18       16.19     29.06 o
  -6  39   1      137.24      134.38     34.91 o
  -5  39   1       49.07       50.24     30.96 o
  -4  39   1       57.82       82.18     28.97 o
  -3  39   1        4.48       33.38     33.91 o
  -2  39   1       61.53       76.76     37.33 o
  -1  39   1       52.04      105.45     33.67 o
   0  39   1      265.05      271.58     37.74 o
   1  39   1      170.23      102.40     38.23 o
   2  39   1        4.20        2.86     33.23 o
   3  39   1      436.67      484.41     39.55 o
   4  39   1        0.76      -12.67     37.94 o
   5  39   1      184.83      143.08     38.71 o
   6  39   1      148.39      138.56     34.88 o
  -6  40   1       16.90       23.12     34.39 o
  -5  40   1      129.65       40.80     32.03 o
  -4  40   1        0.18        1.02     33.79 o
  -3  40   1        0.60       14.95     37.74 o
  -2  40   1      394.52      389.82     39.09 o
  -1  40   1      127.63      109.52     33.87 o
   0  40   1        0.54        0.46     33.38 o
   1  40   1        1.53       -0.31     33.44 o
   2  40   1        9.42       32.38     37.56 o
   3  40   1        2.58        4.47     33.57 o
   4  40   1      120.61      152.34     34.39 o
   5  40   1       71.06       60.96     38.34 o
  -5  41   1        4.78       34.00     34.02 o
  -4  41   1        2.18       15.66     28.50 o
  -3  41   1       75.94       46.46     34.18 o
  -2  41   1        0.91       -2.87     37.65 o
  -1  41   1       76.16       63.51     31.00 o
   0  41   1        0.50       16.44     33.39 o
   1  41   1       21.31      -16.82     37.55 o
   2  41   1        8.15       20.70     37.54 o
   3  41   1       17.67       39.45     37.44 o
   4  41   1        1.19       -5.64     34.17 o
   5  41   1        8.93       42.26     38.23 o
  -5  42   1        1.89      -29.16     34.33 o
  -4  42   1        0.63       11.43     34.34 o
  -3  42   1       44.79       48.30     34.29 o
  -2  42   1        0.21       -5.54     37.67 o
  -1  42   1       33.23        4.65     37.54 o
   0  42   1       61.39       49.60     33.77 o
   1  42   1       31.59       39.70     37.59 o
   2  42   1        0.64       24.30     30.88 o
   3  42   1        0.09      -37.76     38.08 o
   4  42   1        0.70      -11.21     33.99 o
   5  42   1       31.35       69.27     38.11 o
  -4  43   1       63.20       50.39     34.40 o
  -3  43   1      179.96      207.71     35.23 o
  -2  43   1        0.43      -25.24     33.70 o
  -1  43   1        7.69        0.08     37.76 o
   0  43   1        2.51       16.22     33.29 o
   1  43   1        8.95        9.53     30.99 o
   2  43   1       46.30       60.35     34.49 o
   3  43   1       12.73       19.93     34.05 o
   4  43   1        7.38       -2.44     34.72 o
  -4  44   1        5.44       -7.16     30.74 o
  -3  44   1        0.26       -1.02     34.17 o
  -2  44   1      122.16      128.69     38.40 o
  -1  44   1        3.12       -2.08     33.94 o
   0  44   1        7.46        8.62     30.90 o
   1  44   1        0.17       19.48     33.41 o
   2  44   1       46.16       57.85     31.28 o
   3  44   1        0.93      -54.19     38.22 o
   4  44   1       19.08       25.86     31.60 o
  -3  45   1        0.76       -2.47     33.91 o
  -2  45   1       16.93       62.04     38.03 o
  -1  45   1        8.27      -50.14     34.10 o
   0  45   1       55.96       53.62     31.37 o
   1  45   1       15.19        2.93     34.03 o
   2  45   1        2.71       -9.53     34.05 o
   3  45   1       47.15       28.58     34.38 o
  -3  46   1       29.40       49.27     34.54 o
  -2  46   1        1.43       -5.97     37.48 o
  -1  46   1       31.73       80.09     31.07 o
   0  46   1        8.09       20.65     38.00 o
   1  46   1      299.23      366.61     36.01 o
   2  46   1      127.36      144.39     35.01 o
  -2  47   1        6.72      -12.43     34.13 o
  -1  47   1       85.86      136.46     34.92 o
   0  47   1        1.51      -23.16     38.07 o
   1  47   1       40.97       54.16     31.46 o
   2  47   1        7.81      -43.33     34.47 o
 -10   0   2       16.74        9.94     44.87 o
  -9   0   2       65.72       73.41     46.23 o
  -8   0   2      208.60      197.86     44.55 o
  -7   0   2      732.16      698.09     41.23 o
  -6   0   2      285.16      276.79     36.64 o
  -5   0   2     1181.84     1183.11     44.85 o
  -4   0   2     1175.45     1145.01     47.17 o
  -3   0   2     1249.15     1284.04     64.73 o
  -2   0   2     2221.31     2259.22     77.41 o
  -1   0   2       89.50      138.38     85.69 o
   0   0   2    14960.53    15083.09    205.61 o
   3   0   2     5461.17     5205.30    349.65 o
   4   0   2     9704.96     9765.40    728.65 o
   5   0   2        7.20       -5.44     96.60 o
   6   0   2      248.34      266.97     67.03 o
   7   0   2       88.91      125.97     66.78 o
   8   0   2      241.74      318.72    111.55 o
   9   0   2       45.84       46.90    131.42 o
  10   0   2      163.69      168.50    158.61 o
 -10   1   2       40.63       54.97     32.19 o
  -9   1   2        8.56       -7.73     31.67 o
  -8   1   2       83.18       91.47     33.65 o
  -7   1   2      418.18      399.88     26.81 o
  -6   1   2     1646.01     1675.17     33.30 o
  -5   1   2      592.38      620.37     29.02 o
  -4   1   2      522.55      556.33     33.29 o
  -3   1   2      582.60      522.46     36.67 o
  -2   1   2    65734.84    73191.73   1151.85 o
   0   1   2        0.12       13.08     62.16 o
   3   1   2     1008.03      821.51     82.02 o
   4   1   2      346.88      319.81     71.25 o
   5   1   2       94.42       99.31     69.49 o
   6   1   2       27.76       43.34     51.16 o
   7   1   2      136.96      123.67     45.71 o
   8   1   2       18.32       -1.86     81.39 o
   9   1   2       44.90       51.16     91.09 o
  10   1   2       13.80       10.40     85.58 o
 -10   2   2       18.89       29.43     32.21 o
  -9   2   2        1.23        3.29     32.54 o
  -8   2   2       10.62       13.62     31.12 o
  -7   2   2       44.62       57.36     25.14 o
  -6   2   2      148.21      175.15     23.52 o
  -5   2   2      567.02      602.74     28.84 o
  -4   2   2     1166.42     1171.95     35.21 o
  -3   2   2        4.04       10.57     33.33 o
  -2   2   2     7156.76     7324.62     72.68 o
  -1   2   2    22706.40    24174.46    167.50 o
   0   2   2     1763.22     1883.80     82.04 o
   1   2   2     1138.90     1212.03     66.80 o
   2   2   2     3718.17     3508.27    123.75 o
   3   2   2     6415.83     5761.61    161.27 o
   4   2   2     3684.71     3627.39    130.51 o
   5   2   2       24.96       29.32     55.74 o
   6   2   2      160.50      167.54     50.73 o
   7   2   2        5.32        0.47     41.94 o
   8   2   2       29.81       42.08     81.06 o
   9   2   2       31.26       17.74     85.16 o
  10   2   2       96.20       56.76     86.68 o
 -10   3   2      333.78      295.95     33.64 o
  -9   3   2       52.72       31.51     32.64 o
  -8   3   2      273.34      283.86     32.55 o
  -7   3   2      161.69      155.54     24.69 o
  -6   3   2       34.64       18.92     24.28 o
  -5   3   2     3907.20     4003.53     47.64 o
  -4   3   2     3208.11     3256.87     46.64 o
  -3   3   2     5036.46     4816.20     85.83 o
  -2   3   2     2991.62     3125.43     55.96 o
  -1   3   2      640.51      587.67     50.14 o
   0   3   2      723.06      639.70     55.93 o
   1   3   2     2155.46     2141.66     69.95 o
   2   3   2      887.08      862.93     81.81 o
   3   3   2      424.90      313.48     70.07 o
   4   3   2    10980.97    11308.24    476.58 o
   5   3   2     1431.58     1503.86     84.93 o
   6   3   2     1147.51     1117.11     59.66 o
   7   3   2        0.73        6.19     45.17 o
   8   3   2       12.73       14.42     74.38 o
   9   3   2       26.38       17.75     90.95 o
  10   3   2        1.53       -8.50     85.58 o
 -10   4   2       96.21       96.99     32.52 o
  -9   4   2       18.10       34.70     32.50 o
  -8   4   2       61.76       59.86     30.41 o
  -7   4   2      513.91      538.41     27.29 o
  -6   4   2     1964.30     1996.60     36.11 o
  -5   4   2     1681.00     1713.14     37.45 o
  -4   4   2     6557.76     6841.38     59.77 o
  -3   4   2     1222.33     1198.33     38.04 o
  -2   4   2     5973.21     6159.60     81.77 o
  -1   4   2    24769.45    25197.46    193.79 o
   0   4   2     7697.28     7614.26    153.28 o
   1   4   2    12532.70    12430.26    161.36 o
   2   4   2      948.69      941.36     64.84 o
   3   4   2        5.98       13.51     62.83 o
   4   4   2     2915.77     2869.90    185.00 o
   5   4   2     2501.74     2482.58     92.33 o
   6   4   2       71.21       80.99     50.27 o
   7   4   2       26.85       23.35     45.04 o
   8   4   2        1.28       -0.41     85.98 o
   9   4   2      696.15      724.15    105.21 o
  10   4   2       16.94        5.42     77.06 o
 -10   5   2      322.29      276.31     37.29 o
  -9   5   2        6.29       21.07     31.56 o
  -8   5   2      146.74      193.62     31.15 o
  -7   5   2        2.18       -5.98     23.63 o
  -6   5   2     2805.74     2650.12     50.85 o
  -5   5   2      174.43      157.51     28.52 o
  -4   5   2      577.63      592.19     31.18 o
  -3   5   2     3221.64     3219.09     49.14 o
  -2   5   2     7268.89     7238.85     65.64 o
  -1   5   2     5066.02     5081.80     62.52 o
   0   5   2      207.20      192.77     43.07 o
   1   5   2      365.35      338.29     45.07 o
   2   5   2     3298.21     3189.02     77.60 o
   3   5   2     3388.12     2979.17    143.20 o
   4   5   2      788.56      754.76     64.44 o
   5   5   2      758.06      708.57     52.28 o
   6   5   2      129.23      139.00     40.02 o
   7   5   2      226.64      198.80     48.18 o
   8   5   2      473.03      539.16     95.74 o
   9   5   2      200.97      139.03     72.78 o
  10   5   2       69.55       65.29     77.59 o
 -10   6   2       24.38       25.61     36.91 o
  -9   6   2      169.38      205.17     32.62 o
  -8   6   2      129.76      149.92     31.73 o
  -7   6   2        0.67        8.20     23.67 o
  -6   6   2      658.41      643.15     30.45 o
  -5   6   2      321.51      324.48     29.24 o
  -4   6   2       41.66       55.55     26.66 o
  -3   6   2      298.49      291.43     27.45 o
  -2   6   2     8460.12     8518.63    134.03 o
  -1   6   2     1619.47     1577.67     43.64 o
   0   6   2      123.01      138.53     41.53 o
   1   6   2       26.42       38.03     45.32 o
   2   6   2      206.39      215.99     44.35 o
   3   6   2      338.30      269.34     62.55 o
   4   6   2      982.13      890.77     86.86 o
   5   6   2       69.30       32.34     47.55 o
   6   6   2        0.24        1.64     36.39 o
   7   6   2      192.18      199.35     46.85 o
   8   6   2      122.95      161.10     94.03 o
   9   6   2        6.96        6.80     65.82 o
  10   6   2      131.48       57.08     78.69 o
 -10   7   2       63.29       42.51     35.86 o
  -9   7   2      445.97      511.25     37.43 o
  -8   7   2       51.39       27.16     30.88 o
  -7   7   2      104.81       98.17     26.66 o
  -6   7   2      381.75      419.76     28.65 o
  -5   7   2        7.77        6.75     24.92 o
  -4   7   2      664.89      685.58     30.22 o
  -3   7   2     4967.86     4981.21     83.02 o
  -2   7   2      645.42      670.57     34.60 o
  -1   7   2     6389.73     6394.10    116.46 o
   0   7   2      946.86      987.82     43.16 o
   1   7   2      561.76      579.80     45.72 o
   2   7   2     2508.42     2402.16     72.14 o
   3   7   2     2313.50     2380.24    128.48 o
   4   7   2       39.45       21.33     67.53 o
   5   7   2     1219.10     1103.47     84.91 o
   6   7   2      388.66      392.01     38.91 o
   7   7   2       20.44       10.80     44.56 o
   8   7   2       34.49       61.03     92.45 o
   9   7   2        1.75       -1.74     65.77 o
  10   7   2       21.06       26.28     71.74 o
 -10   8   2      151.00      122.01     40.74 o
  -9   8   2        0.67       15.25     35.11 o
  -8   8   2      111.09      100.73     31.07 o
  -7   8   2      457.33      453.38     28.82 o
  -6   8   2        0.01       -1.96     23.77 o
  -5   8   2      274.93      274.40     26.42 o
  -4   8   2       37.83       52.22     26.35 o
  -3   8   2     1195.88     1217.14     34.88 o
  -2   8   2      985.16      916.53     36.94 o
  -1   8   2     5388.52     5296.67     56.96 o
   0   8   2      619.49      681.62     45.72 o
   1   8   2    10582.18    10520.01    122.42 o
   2   8   2     3139.62     2902.26     94.36 o
   3   8   2      265.71      269.59     75.63 o
   4   8   2       51.53       37.98     44.73 o
   5   8   2     4439.95     4291.47    137.29 o
   6   8   2      156.05      160.28     36.02 o
   7   8   2      134.67      132.59     38.33 o
   8   8   2      261.00      282.92     96.45 o
   9   8   2      128.78      178.04     71.49 o
  10   8   2       42.01       31.31     71.98 o
 -10   9   2      124.94       68.13     35.25 o
  -9   9   2       47.18       52.75     36.52 o
  -8   9   2      399.32      384.53     36.45 o
  -7   9   2       16.15       10.22     26.17 o
  -6   9   2      115.29      141.89     26.74 o
  -5   9   2      468.34      472.78     25.76 o
  -4   9   2      361.91      355.58     28.11 o
  -3   9   2     1605.32     1606.70     34.88 o
  -2   9   2      398.97      382.82     33.21 o
  -1   9   2     1954.33     1971.11     42.83 o
   0   9   2      379.29      362.32     38.85 o
   1   9   2     1474.61     1465.22     48.69 o
   2   9   2      861.35      776.01     67.25 o
   3   9   2     1463.92     1462.25     53.07 o
   4   9   2       89.79       81.51     43.87 o
   5   9   2      348.81      337.20     37.14 o
   6   9   2       34.08       28.70     31.97 o
   7   9   2      180.27      200.35     38.81 o
   8   9   2      128.58      163.14     93.35 o
   9   9   2      121.62      125.51     67.00 o
  10   9   2        0.06       -8.84     66.43 o
 -10  10   2      891.43      827.33     41.51 o
  -9  10   2       35.16       32.10     34.21 o
  -8  10   2     1274.55     1424.94     44.15 o
  -7  10   2        0.00       -2.40     30.34 o
  -6  10   2       14.11       -1.26     26.04 o
  -5  10   2      893.42      932.56     29.12 o
  -4  10   2        8.06       16.57     25.60 o
  -3  10   2       52.71       42.47     27.65 o
  -2  10   2     1120.34     1055.07     35.75 o
  -1  10   2     1818.16     1825.76     42.61 o
   0  10   2      166.42      145.18     35.77 o
   1  10   2      262.70      245.22     44.37 o
   2  10   2      669.88      632.77    102.34 o
   3  10   2      676.77      613.64     45.47 o
   4  10   2      734.79      735.25     48.49 o
   5  10   2      125.75      101.92     32.77 o
   6  10   2       21.86       12.68     33.32 o
   7  10   2      202.31      183.55     32.66 o
   8  10   2       57.58       66.01     93.28 o
   9  10   2        0.37       12.97     65.74 o
  10  10   2        1.92       22.46     66.81 o
 -10  11   2      135.27      133.77     35.39 o
  -9  11   2       35.10       24.20     35.38 o
  -8  11   2       52.81       39.47     37.74 o
  -7  11   2      117.37       96.95     30.03 o
  -6  11   2        0.77       16.35     24.20 o
  -5  11   2      173.93      196.65     25.22 o
  -4  11   2     1318.16     1319.97     32.17 o
  -3  11   2        2.58       22.22     25.16 o
  -2  11   2     1351.08     1340.60     39.58 o
  -1  11   2     1933.00     1967.11     45.27 o
   0  11   2     2519.48     2498.49     49.92 o
   1  11   2        1.42        9.65     39.01 o
   2  11   2        3.09        4.68     87.08 o
   3  11   2      241.54      220.35     61.76 o
   4  11   2       55.25       59.21     89.73 o
   5  11   2        9.39       10.47     29.54 o
   6  11   2     1575.32     1594.65     46.38 o
   7  11   2      273.55      233.94     33.90 o
   8  11   2      413.02      356.55     53.23 o
   9  11   2       16.57       16.89     65.98 o
  10  11   2       57.92       33.54     67.46 o
 -10  12   2       18.48       26.77     38.52 o
  -9  12   2        0.39      -15.93     36.53 o
  -8  12   2        0.06      -21.10     39.14 o
  -7  12   2      409.63      452.86     32.26 o
  -6  12   2        6.18      -14.74     25.98 o
  -5  12   2      100.87      107.08     27.01 o
  -4  12   2      238.46      246.20     29.09 o
  -3  12   2      217.21      164.25     30.46 o
  -2  12   2       16.82       -4.99     29.11 o
  -1  12   2     1444.40     1372.11     39.12 o
   0  12   2     5162.63     5317.80    105.16 o
   1  12   2     4257.54     4089.61     62.29 o
   2  12   2     1440.56     1417.27     66.85 o
   4  12   2      206.57      225.07     82.48 o
   5  12   2      136.85      113.19     33.05 o
   6  12   2      207.41      247.31     33.73 o
   7  12   2       27.33       17.95     44.23 o
   8  12   2      512.74      483.87     57.96 o
   9  12   2        2.07       20.53     58.54 o
  10  12   2      160.27      152.48     68.17 o
 -10  13   2        0.98       10.64     35.56 o
  -9  13   2       17.73       15.28     35.10 o
  -8  13   2       35.40       39.67     37.51 o
  -7  13   2        0.18        8.78     32.55 o
  -6  13   2       47.49       31.00     27.09 o
  -5  13   2     2253.03     2272.72     57.86 o
  -4  13   2      152.00      136.14     25.93 o
  -3  13   2     1035.83     1010.47     32.82 o
  -2  13   2     8871.04     8759.88    131.54 o
  -1  13   2       35.48       18.70     32.74 o
   0  13   2      121.41       87.72     38.04 o
   1  13   2        1.92       -4.09     36.49 o
   2  13   2     5370.57     5049.78     87.65 o
   3  13   2      718.93      628.23     52.55 o
   4  13   2      170.71      141.71     45.72 o
   5  13   2      109.01      147.78     35.97 o
   6  13   2      381.39      341.02     34.72 o
   7  13   2      157.23      163.08     44.70 o
   8  13   2        4.13       -7.90     41.35 o
   9  13   2       28.99       24.88     66.44 o
  10  13   2        7.99      -11.57     66.41 o
 -10  14   2       91.45       88.69     34.85 o
  -9  14   2        9.02        5.38     40.06 o
  -8  14   2       98.10      125.31     37.84 o
  -7  14   2      289.53      280.21     33.60 o
  -6  14   2        1.43       -0.82     25.92 o
  -5  14   2       52.60       51.22     26.56 o
  -4  14   2       22.21       56.96     26.97 o
  -3  14   2        0.12        4.21     28.75 o
  -2  14   2      156.27      146.05     31.38 o
  -1  14   2      324.17      270.44     33.39 o
   0  14   2     3353.73     3067.73     55.39 o
   1  14   2       18.39       16.24     41.35 o
   2  14   2      332.24      327.33     72.66 o
   3  14   2       41.10        1.96     39.92 o
   4  14   2     1320.73     1265.91     71.35 o
   5  14   2      241.16      255.26     34.30 o
   6  14   2     1126.08     1088.81     37.17 o
   7  14   2      573.11      618.32     55.57 o
   8  14   2      137.77      134.12     49.97 o
   9  14   2        0.00       -3.02     59.30 o
  10  14   2       65.43       33.02     60.39 o
 -10  15   2        4.89       14.50     35.56 o
  -9  15   2       19.29       -5.96     40.20 o
  -8  15   2       84.49      121.38     39.31 o
  -7  15   2      379.62      406.92     34.93 o
  -6  15   2      609.80      647.72     29.43 o
  -5  15   2      192.90      235.95     27.53 o
  -4  15   2      299.48      309.83     26.52 o
  -3  15   2     1336.57     1334.13     35.34 o
  -2  15   2     3412.07     3336.74     89.44 o
  -1  15   2     2656.75     2638.20     39.79 o
   0  15   2     1761.65     1687.81     39.29 o
   1  15   2     3178.89     3127.89     60.79 o
   2  15   2        7.92      -14.27     67.75 o
   3  15   2       50.04       37.31     39.07 o
   4  15   2     1239.96     1304.13     52.64 o
   5  15   2      388.32      353.78     34.64 o
   6  15   2      165.21      160.12     31.43 o
   7  15   2      832.20      823.64     55.92 o
   8  15   2      174.34      185.25     48.27 o
   9  15   2       66.86       47.83     53.85 o
  10  15   2       22.83       29.98     66.62 o
 -10  16   2        0.06        6.59     37.11 o
  -9  16   2      193.99      189.91     39.48 o
  -8  16   2      201.65      173.39     38.66 o
  -7  16   2       14.14        3.16     33.20 o
  -6  16   2       26.76       25.46     23.77 o
  -5  16   2       31.24       39.29     25.94 o
  -4  16   2        1.66       -1.30     26.43 o
  -3  16   2      875.53      918.65     29.36 o
  -2  16   2        0.00       -4.63     24.76 o
  -1  16   2      889.14      911.08     31.64 o
   0  16   2        5.50       -1.64     34.34 o
   1  16   2    11217.53    10948.50     90.36 o
   2  16   2     2118.63     2090.08     64.49 o
   3  16   2     1562.11     1534.39     45.08 o
   4  16   2      400.02      341.62     42.59 o
   5  16   2      234.54      220.84     33.38 o
   6  16   2      438.92      405.74     33.87 o
   7  16   2     1288.01     1340.94     56.31 o
   8  16   2       90.66      103.88     40.81 o
   9  16   2       25.19       18.07     44.03 o
  10  16   2        5.72       22.44     54.77 o
 -10  17   2       63.31       58.34     35.02 o
  -9  17   2       65.48       60.00     40.17 o
  -8  17   2      676.62      671.19     41.32 o
  -7  17   2      286.75      301.68     31.57 o
  -6  17   2      183.28      183.65     24.62 o
  -5  17   2       18.62       14.37     26.02 o
  -4  17   2      291.00      326.06     26.11 o
  -3  17   2     1833.96     1826.30     39.43 o
  -2  17   2       11.72       12.04     25.82 o
  -1  17   2        0.20       11.48     27.05 o
   0  17   2     4353.55     4209.26     83.35 o
   1  17   2      143.29       74.69     85.34 o
   2  17   2      136.74       59.60     39.45 o
   3  17   2     1760.54     1690.02     45.01 o
   4  17   2      468.10      452.07     34.48 o
   5  17   2       12.28        4.19     31.19 o
   6  17   2        3.73        2.35     27.72 o
   7  17   2      533.85      508.76     50.64 o
   8  17   2       12.09       21.37     40.13 o
   9  17   2       94.17       79.06     41.00 o
  10  17   2        4.00       -6.61     60.14 o
 -10  18   2      149.80      116.49     36.38 o
  -9  18   2       85.50       61.34     40.50 o
  -8  18   2      400.85      399.42     35.49 o
  -7  18   2       28.71        1.90     33.58 o
  -6  18   2       69.80       70.28     24.46 o
  -5  18   2       22.53       10.19     25.90 o
  -4  18   2       21.69       23.09     29.20 o
  -3  18   2     1526.20     1576.54     33.80 o
  -2  18   2       57.70       55.60     28.29 o
  -1  18   2     3795.95     3867.02     49.54 o
   0  18   2     7864.38     7982.01     69.41 o
   1  18   2      960.66      950.46     38.34 o
   2  18   2      861.36      824.76     37.36 o
   3  18   2     1348.08     1281.07     36.23 o
   4  18   2        5.41        8.51     28.35 o
   5  18   2      494.55      454.59     33.61 o
   6  18   2     1084.80     1056.93     35.03 o
   7  18   2      371.01      402.12     48.50 o
   8  18   2       55.76       38.64     44.77 o
   9  18   2        4.83       17.13     39.89 o
  -9  19   2        0.54        3.15     38.44 o
  -8  19   2     1089.80     1152.86     37.19 o
  -7  19   2      317.14      350.26     34.67 o
  -6  19   2      948.33      957.12     29.30 o
  -5  19   2       34.07       39.50     26.15 o
  -4  19   2       11.93       13.99     23.93 o
  -3  19   2     2892.96     2778.97     46.10 o
  -2  19   2     1710.42     1771.35     33.60 o
  -1  19   2       62.05       60.73     31.97 o
   0  19   2      427.65      407.56     32.84 o
   1  19   2      161.08      143.55     38.74 o
   2  19   2        0.05       -5.31     31.04 o
   3  19   2      105.57       93.25     32.10 o
   4  19   2      133.92      125.93     27.06 o
   5  19   2      369.23      405.15     32.26 o
   6  19   2     1093.36     1096.82     39.61 o
   7  19   2     2291.60     2397.73     77.34 o
   8  19   2      475.75      414.46     41.86 o
   9  19   2      145.63      189.22     42.71 o
  -9  20   2        0.19       26.44     38.32 o
  -8  20   2      325.73      352.59     32.78 o
  -7  20   2       59.37       45.64     34.93 o
  -6  20   2       90.87       75.70     28.33 o
  -5  20   2      155.29      145.29     24.37 o
  -4  20   2      202.34      205.69     26.89 o
  -3  20   2       72.48       62.14     23.20 o
  -2  20   2       65.51       74.76     27.78 o
  -1  20   2       41.19       15.26     28.10 o
   0  20   2      819.58      798.59     33.98 o
   1  20   2     1760.99     1732.69     57.25 o
   2  20   2      145.36      118.43     31.08 o
   3  20   2      223.41      190.42     28.95 o
   4  20   2      101.16      112.37     32.75 o
   5  20   2     1126.79     1027.08     52.28 o
   6  20   2     2385.46     2518.56     94.29 o
   7  20   2        0.35       -4.60     57.57 o
   8  20   2        1.95       19.50     36.92 o
   9  20   2       77.85       89.89     39.63 o
  -9  21   2      283.39      281.30     41.79 o
  -8  21   2      549.10      535.11     33.58 o
  -7  21   2      416.27      423.17     32.51 o
  -6  21   2       68.89       44.42     41.59 o
  -5  21   2       76.73       82.15     22.37 o
  -4  21   2      333.14      346.23     22.80 o
  -3  21   2      991.36     1129.53     34.94 o
  -2  21   2       56.47       69.42     24.95 o
  -1  21   2       31.08        5.21     27.76 o
   0  21   2      142.62      179.40     32.12 o
   1  21   2      166.08      154.41     32.34 o
   2  21   2        0.90        1.83     29.85 o
   3  21   2        0.34       -2.96     29.52 o
   4  21   2        0.38      -10.20     30.17 o
   5  21   2      855.85      851.95     34.17 o
   6  21   2      153.03      128.21     46.23 o
   7  21   2      303.24      301.49     40.55 o
   8  21   2       78.80       52.41     39.14 o
   9  21   2      198.20      132.70     38.34 o
  -9  22   2      495.09      486.10     42.94 o
  -8  22   2      157.67      144.48     34.80 o
  -7  22   2      809.01      813.17     36.77 o
  -6  22   2      395.28      392.35     39.35 o
  -5  22   2     1032.06     1011.94     29.90 o
  -4  22   2       54.93       71.33     24.14 o
  -3  22   2      298.28      288.32     25.98 o
  -2  22   2       82.89       90.43     22.83 o
  -1  22   2       12.11      -22.45     27.50 o
   0  22   2       58.55       53.84     30.61 o
   1  22   2      212.15      218.47     29.19 o
   2  22   2      406.80      430.87     31.97 o
   3  22   2      404.77      397.91     31.85 o
   4  22   2       32.03       32.30     30.54 o
   5  22   2        1.81      -18.55     31.69 o
   6  22   2        4.98       10.06     38.76 o
   7  22   2      217.86      181.30     38.42 o
   8  22   2       35.04       48.68     37.34 o
   9  22   2       61.17       56.65     39.43 o
  -9  23   2      117.28       86.33     35.99 o
  -8  23   2       29.10       18.08     35.46 o
  -7  23   2      520.34      478.70     33.04 o
  -6  23   2       81.90       82.07     33.56 o
  -5  23   2      248.01      268.72     25.34 o
  -4  23   2      102.98       87.31     26.14 o
  -3  23   2      469.16      495.75     28.36 o
  -2  23   2     1282.16     1331.90     30.09 o
  -1  23   2     1410.89     1423.34     33.98 o
   0  23   2       16.34       29.63     26.72 o
   1  23   2     3859.76     3762.06     57.91 o
   2  23   2       75.63       72.25     30.06 o
   3  23   2       44.15       25.99     26.91 o
   4  23   2      615.18      653.57     30.64 o
   5  23   2        1.29       12.73     30.04 o
   6  23   2      120.56      125.02     39.21 o
   7  23   2        0.07       12.35     34.58 o
   8  23   2      116.66       97.19     37.87 o
   9  23   2      211.09      225.93     40.51 o
  -9  24   2        0.26      -12.03     34.58 o
  -8  24   2       22.88       36.71     31.92 o
  -7  24   2      159.56      168.36     34.28 o
  -6  24   2      123.65      137.19     37.68 o
  -5  24   2       24.27       12.12     25.98 o
  -4  24   2       64.96       79.88     26.19 o
  -3  24   2      276.49      288.64     25.27 o
  -2  24   2        8.99       32.76     19.51 o
  -1  24   2      313.77      294.94     28.86 o
   0  24   2      266.39      257.34     25.98 o
   1  24   2     3581.18     3619.83     47.60 o
   2  24   2       46.68       40.04     29.85 o
   3  24   2      573.53      593.26     32.58 o
   4  24   2      108.24       78.20     29.68 o
   5  24   2       72.43       49.36     41.20 o
   6  24   2        0.00      -11.33     36.80 o
   7  24   2       22.45       22.83     35.79 o
   8  24   2       87.91       83.06     39.32 o
   9  24   2       33.48       52.61     40.18 o
  -9  25   2      157.80      120.68     39.42 o
  -8  25   2      755.19      770.72     37.62 o
  -7  25   2       63.67       34.81     33.84 o
  -6  25   2      161.49      131.62     37.80 o
  -5  25   2       45.77       21.04     32.49 o
  -4  25   2        2.65        6.52     23.50 o
  -3  25   2        5.60        7.58     23.69 o
  -2  25   2      184.85      179.80     26.92 o
  -1  25   2     1072.17     1111.34     30.03 o
   0  25   2      323.67      322.32     31.69 o
   1  25   2       12.79        7.25     26.70 o
   2  25   2      550.06      524.98     32.23 o
   3  25   2       60.05       46.92     24.14 o
   4  25   2      294.77      273.81     30.48 o
   5  25   2      606.62      530.30     53.89 o
   6  25   2       44.93       29.03     40.57 o
   7  25   2       30.31       24.12     36.33 o
   8  25   2        6.80       -3.02     36.62 o
   9  25   2      106.97      117.44     38.53 o
  -9  26   2       56.98        3.57     39.38 o
  -8  26   2      182.99      135.58     32.38 o
  -7  26   2      169.38      172.66     34.36 o
  -6  26   2      103.46      124.69     33.62 o
  -5  26   2      595.78      611.22     35.14 o
  -4  26   2        5.05       -5.07     25.85 o
  -3  26   2        0.68       24.42     21.62 o
  -2  26   2        9.57       -1.53     29.14 o
  -1  26   2        9.77        6.82     25.82 o
   0  26   2     1074.99     1020.19     30.71 o
   1  26   2        4.44       -7.60     29.22 o
   2  26   2        0.65       -9.90     28.89 o
   3  26   2        5.28       -2.75     28.99 o
   4  26   2       11.38       16.45     31.72 o
   5  26   2        0.92        3.77     42.99 o
   6  26   2       67.10       48.94     39.23 o
   7  26   2        7.69        1.40     35.02 o
   8  26   2       48.69       57.13     37.19 o
  -8  27   2       69.04       48.15     34.54 o
  -7  27   2      154.75      158.26     34.37 o
  -6  27   2       70.70       35.75     30.81 o
  -5  27   2        4.46      -25.34     33.00 o
  -4  27   2       47.09       58.28     22.09 o
  -3  27   2       62.13       65.09     26.21 o
  -2  27   2      258.85      280.53     27.72 o
  -1  27   2      342.91      310.39     27.81 o
   0  27   2       95.59       93.21     26.71 o
   1  27   2       77.07       73.01     26.31 o
   2  27   2      143.00       99.18     29.46 o
   3  27   2       17.43        9.62     30.25 o
   4  27   2        1.34        1.27     28.75 o
   5  27   2       26.48       41.96     42.83 o
   6  27   2       18.10        4.26     33.59 o
   7  27   2        6.41      -10.30     35.13 o
   8  27   2      152.16      177.37     37.78 o
  -8  28   2       12.91       21.81     31.00 o
  -7  28   2       13.28       14.61     33.78 o
  -6  28   2     1271.87     1310.99     38.05 o
  -5  28   2      154.01      168.33     33.28 o
  -4  28   2       14.12       42.40     29.25 o
  -3  28   2       10.65       13.44     21.84 o
  -2  28   2      140.04      131.83     24.24 o
  -1  28   2      980.31      917.91     34.23 o
   0  28   2      114.55      103.23     26.58 o
   1  28   2      662.81      616.67     29.86 o
   2  28   2       77.27       61.73     29.26 o
   3  28   2      107.62       90.67     26.73 o
   4  28   2        2.93        4.84     33.71 o
   5  28   2      217.85      209.32     38.12 o
   6  28   2      116.76       77.60     41.35 o
   7  28   2       35.26       31.73     36.51 o
   8  28   2        6.99        0.17     36.82 o
  -8  29   2      164.92      164.25     35.11 o
  -7  29   2       20.89       60.93     33.77 o
  -6  29   2       46.22       25.89     33.92 o
  -5  29   2        1.22       -4.16     27.85 o
  -4  29   2       18.00       28.33     32.84 o
  -3  29   2        1.12       11.88     25.74 o
  -2  29   2        2.10        2.76     25.80 o
  -1  29   2      320.85      317.87     26.11 o
   0  29   2      174.25      165.16     25.77 o
   1  29   2      348.38      316.91     30.74 o
   2  29   2      380.81      411.16     28.43 o
   3  29   2      800.73      716.80     33.30 o
   4  29   2      216.58      255.07     53.53 o
   5  29   2      529.34      566.63     39.67 o
   6  29   2       27.31      -20.45     39.47 o
   7  29   2       14.05       26.42     36.47 o
   8  29   2       23.90       19.64     36.90 o
  -8  30   2        2.33        3.18     35.54 o
  -7  30   2        2.39       10.04     33.85 o
  -6  30   2       49.66       27.25     33.69 o
  -5  30   2        0.33       16.60     30.25 o
  -4  30   2        9.16       18.16     28.30 o
  -3  30   2       46.73       61.85     23.80 o
  -2  30   2     1801.93     1834.96     35.65 o
  -1  30   2       91.26       71.85     26.77 o
   0  30   2     2432.20     2337.08     48.24 o
   1  30   2        0.84       17.38     29.40 o
   2  30   2       46.84       36.92     24.00 o
   3  30   2     2381.96     2374.65     43.06 o
   4  30   2      253.22      249.80     38.42 o
   5  30   2       69.71       34.92     33.69 o
   6  30   2      251.26      230.78     38.63 o
   7  30   2        0.08       11.36     35.21 o
   8  30   2       13.34       30.91     36.89 o
  -8  31   2       97.49       68.06     32.95 o
  -7  31   2      171.40      148.27     34.92 o
  -6  31   2        3.19       23.19     30.54 o
  -5  31   2        0.29       -8.93     30.41 o
  -4  31   2       40.66       46.94     33.30 o
  -3  31   2      839.10      872.59     33.29 o
  -2  31   2      685.87      666.56     32.47 o
  -1  31   2     2946.11     2896.70     40.21 o
   0  31   2      108.58      141.14     30.20 o
   1  31   2     2121.84     2162.73     38.86 o
   2  31   2      451.69      397.33     28.79 o
   3  31   2      978.16     1120.49     42.16 o
   4  31   2     1351.91     1308.81     43.98 o
   5  31   2      113.30      136.55     34.29 o
   6  31   2      340.95      303.98     35.58 o
   7  31   2       13.28       15.27     36.56 o
   8  31   2        1.13      -24.32     36.91 o
  -8  32   2       32.49       25.96     34.82 o
  -7  32   2       21.73       21.73     29.34 o
  -6  32   2       23.88       24.70     30.95 o
  -5  32   2      432.49      449.17     32.26 o
  -4  32   2      484.08      418.08     32.12 o
  -3  32   2      714.00      695.40     33.08 o
  -2  32   2       40.88       24.20     29.41 o
  -1  32   2     1159.57     1128.08     37.45 o
   0  32   2     1843.59     1936.25     37.83 o
   1  32   2       13.76        1.60     26.11 o
   2  32   2     1206.87     1209.17     36.32 o
   3  32   2        2.26       -6.15     37.21 o
   4  32   2      131.19      123.36     37.82 o
   5  32   2       13.17        6.32     33.65 o
   6  32   2        4.15       12.57     37.81 o
   7  32   2        1.81        8.46     35.72 o
  -7  33   2       28.63       25.83     34.32 o
  -6  33   2       17.98       12.14     30.73 o
  -5  33   2       10.61       14.64     33.63 o
  -4  33   2        0.00       14.00     28.20 o
  -3  33   2        0.39       21.21     32.92 o
  -2  33   2      161.87      160.92     31.01 o
  -1  33   2      355.68      398.83     38.16 o
   0  33   2        3.47       -2.72     26.43 o
   1  33   2      383.23      373.16     35.30 o
   2  33   2       77.39       64.58     33.80 o
   3  33   2       14.70       28.99     37.25 o
   4  33   2      206.74      244.71     34.53 o
   5  33   2       23.89       26.95     37.69 o
   6  33   2      327.24      310.76     41.50 o
   7  33   2      118.51      126.20     35.99 o
  -7  34   2       18.44       28.45     34.10 o
  -6  34   2      432.49      438.11     35.57 o
  -5  34   2      384.81      431.09     34.96 o
  -4  34   2      731.19      737.85     36.03 o
  -3  34   2      848.64      883.63     35.87 o
  -2  34   2       17.46       20.37     37.41 o
  -1  34   2       81.37      108.64     33.44 o
   0  34   2      597.25      533.28     35.65 o
   1  34   2      297.40      362.93     38.24 o
   2  34   2      187.75      207.12     37.88 o
   3  34   2      156.55      148.36     39.23 o
   4  34   2      258.49      249.66     34.66 o
   5  34   2      408.96      425.95     40.86 o
   6  34   2      199.95      225.01     38.92 o
   7  34   2        9.20       -6.27     37.07 o
  -7  35   2        4.17       -3.64     34.12 o
  -6  35   2      234.48      208.04     30.21 o
  -5  35   2        7.43      -20.77     31.13 o
  -4  35   2       52.96       56.12     33.62 o
  -3  35   2      105.12       92.02     30.85 o
  -2  35   2     3904.08     4059.73     53.88 o
  -1  35   2      170.89      123.17     33.47 o
   0  35   2      192.19      157.59     37.86 o
   1  35   2      109.57      121.79     37.40 o
   2  35   2        0.96       17.37     33.38 o
   3  35   2       25.78       44.75     37.61 o
   4  35   2        2.07      -25.10     33.82 o
   5  35   2       84.74       42.88     39.97 o
   6  35   2       21.44        4.44     35.77 o
   7  35   2      417.71      420.50     39.35 o
  -7  36   2      192.49      143.59     35.20 o
  -6  36   2       43.84       44.63     28.88 o
  -5  36   2      387.64      375.05     29.90 o
  -4  36   2        4.37        5.75     28.49 o
  -3  36   2      463.12      427.46     26.86 o
  -2  36   2       36.91       16.08     33.60 o
  -1  36   2       46.00       30.78     34.07 o
   0  36   2     1958.46     2201.68     44.64 o
   1  36   2       12.11        2.85     33.20 o
   2  36   2      536.67      563.73     33.14 o
   3  36   2     1323.14     1308.94     39.30 o
   4  36   2        4.18        6.88     37.75 o
   5  36   2      468.96      420.86     36.57 o
   6  36   2      113.35      103.45     32.42 o
  -6  37   2       81.51       95.60     34.55 o
  -5  37   2       77.20       71.87     33.88 o
  -4  37   2       52.18       17.52     30.98 o
  -3  37   2      243.41      229.22     29.21 o
  -2  37   2        7.64       18.56     37.18 o
  -1  37   2        2.39       24.45     33.09 o
   0  37   2       44.16       20.74     37.79 o
   1  37   2      279.50      246.94     38.29 o
   2  37   2       50.10       38.29     33.64 o
   3  37   2      312.27      289.84     35.14 o
   4  37   2      124.81       96.31     34.57 o
   5  37   2        6.49       28.87     38.28 o
   6  37   2        3.33        0.31     40.04 o
  -6  38   2        0.03       12.81     31.05 o
  -5  38   2       22.17       78.26     30.82 o
  -4  38   2       88.53       85.14     34.18 o
  -3  38   2      356.44      361.31     34.94 o
  -2  38   2      185.79      264.47     38.15 o
  -1  38   2      155.86      130.75     37.72 o
   0  38   2     1324.63     1314.40     38.54 o
   1  38   2      363.65      350.30     34.82 o
   2  38   2      135.38      105.65     34.15 o
   3  38   2        1.40      -13.29     37.90 o
   4  38   2        0.69       19.34     37.81 o
   5  38   2       21.08      -17.06     38.48 o
   6  38   2       55.08       51.33     38.45 o
  -6  39   2       97.60      106.09     29.48 o
  -5  39   2       22.05       30.16     31.17 o
  -4  39   2       51.79       73.13     28.93 o
  -3  39   2      323.42      339.69     34.94 o
  -2  39   2       30.47       44.10     33.33 o
  -1  39   2       99.61       82.84     37.46 o
   0  39   2      117.33      105.71     34.15 o
   1  39   2       10.29      -13.22     28.45 o
   2  39   2      900.84      892.58     37.52 o
   3  39   2      214.86      243.70     38.83 o
   4  39   2      647.48      685.26     41.27 o
   5  39   2       17.11       28.51     38.37 o
   6  39   2        7.95       11.74     38.54 o
  -5  40   2       10.53       40.68     33.78 o
  -4  40   2      189.90      178.02     34.74 o
  -3  40   2      433.60      439.04     32.81 o
  -2  40   2       11.39       17.51     33.26 o
  -1  40   2       31.20       61.77     30.43 o
   0  40   2      370.51      411.61     35.06 o
   1  40   2       33.31        6.90     33.81 o
   2  40   2       38.04       62.13     34.04 o
   3  40   2        0.01        1.82     37.86 o
   4  40   2      831.93      921.69     44.38 o
   5  40   2        0.06        8.10     38.13 o
  -5  41   2        0.91       20.18     31.21 o
  -4  41   2       86.24       76.93     31.60 o
  -3  41   2      104.62       67.36     29.12 o
  -2  41   2       56.08       68.99     37.54 o
  -1  41   2       28.07       39.76     37.44 o
   0  41   2      118.37       65.08     31.39 o
   1  41   2        0.21        6.17     37.51 o
   2  41   2        0.00       18.64     37.81 o
   3  41   2       11.06       -0.16     30.42 o
   4  41   2      191.98      140.61     35.14 o
   5  41   2       10.84       10.17     31.40 o
  -5  42   2        1.69       18.06     34.12 o
  -4  42   2      154.44      161.14     34.71 o
  -3  42   2        0.18      -23.22     34.02 o
  -2  42   2       48.35       -2.01     37.95 o
  -1  42   2       47.90       66.14     33.78 o
   0  42   2       16.84       41.96     30.55 o
   1  42   2       38.73       24.77     34.22 o
   2  42   2        0.21       14.97     37.58 o
   3  42   2        1.97       -0.28     33.77 o
   4  42   2       97.56      118.04     31.60 o
  -4  43   2        0.01        4.94     34.16 o
  -3  43   2       57.35       75.29     27.10 o
  -2  43   2       26.63      -16.82     30.77 o
  -1  43   2       13.96       24.08     37.83 o
   0  43   2       14.03       37.44     33.78 o
   1  43   2       33.97       58.54     38.04 o
   2  43   2       25.67       15.57     37.95 o
   3  43   2        1.09       27.73     37.98 o
   4  43   2        0.86        2.91     38.44 o
  -4  44   2      158.09      182.05     34.80 o
  -3  44   2       13.20       35.95     34.12 o
  -2  44   2        0.10      -31.58     31.16 o
  -1  44   2      107.01       91.08     34.15 o
   0  44   2        7.64      -10.50     38.09 o
   1  44   2        0.78      -20.34     38.25 o
   2  44   2       21.06       10.58     34.35 o
   3  44   2        0.82      -47.06     38.32 o
  -3  45   2        0.86       41.91     28.57 o
  -2  45   2        0.24       33.96     33.85 o
  -1  45   2        4.82       39.91     38.02 o
   0  45   2       34.90       31.50     37.78 o
   1  45   2       27.90       57.61     34.50 o
   2  45   2       27.26       51.74     34.13 o
   3  45   2       37.62       19.08     38.55 o
  -2  46   2       13.49       18.82     31.24 o
  -1  46   2       10.14       38.19     30.81 o
   0  46   2       19.67       52.46     38.23 o
   1  46   2       55.19       98.78     38.53 o
   2  46   2        5.84       -7.07     38.23 o
  -1  47   2      186.26      204.88     38.89 o
   0  47   2       36.14       67.63     31.22 o
   1  47   2       10.91      -20.21     38.31 o
 -10   1   3       58.09       59.31     33.30 o
  -9   1   3       10.44       38.89     31.58 o
  -8   1   3      349.51      338.38     31.60 o
  -7   1   3      553.30      520.14     26.56 o
  -6   1   3       84.74       95.99     24.25 o
  -5   1   3      113.78      111.38     25.15 o
  -4   1   3      650.20      688.37     32.76 o
  -3   1   3     2264.21     2382.71     46.95 o
  -2   1   3       50.65       32.34     31.60 o
  -1   1   3    20145.38    20529.24    250.19 o
   0   1   3     3973.42     4179.23     70.95 o
   1   1   3    18684.88    19536.09    243.28 o
   2   1   3    12015.92    11932.08    135.47 o
   3   1   3     7073.82     7483.46    226.13 o
   4   1   3     9199.86     9366.38    286.16 o
 -10   2   3       13.75        2.24     31.33 o
  -9   2   3      419.86      469.17     32.72 o
  -8   2   3       79.04       86.38     30.68 o
  -7   2   3      138.00      144.10     22.88 o
  -6   2   3       52.20       55.63     24.06 o
  -5   2   3      814.78      809.45     28.18 o
  -4   2   3       13.89        6.86     29.10 o
  -3   2   3     4231.65     4330.43     47.36 o
  -2   2   3    12769.14    12586.31     88.38 o
  -1   2   3    25605.99    25979.08    356.91 o
   0   2   3     1158.79     1121.72     52.54 o
   1   2   3     1112.01     1122.91     54.30 o
   2   2   3      295.13      310.67     45.25 o
   3   2   3     2143.32     2233.94    150.00 o
   4   2   3     4222.27     4011.17    167.37 o
   5   2   3      330.68      367.72     82.81 o
   6   2   3      321.75      361.04     88.94 o
   7   2   3      111.47      126.44     99.23 o
 -10   3   3        3.22        0.28     32.44 o
  -9   3   3       20.33       25.62     31.82 o
  -8   3   3      418.11      392.77     32.15 o
  -7   3   3      110.86      107.98     24.49 o
  -6   3   3      207.66      208.90     24.88 o
  -5   3   3      451.21      472.15     26.08 o
  -4   3   3     2200.70     2287.31     37.35 o
  -3   3   3       24.36       20.70     28.40 o
  -2   3   3       17.24       31.46     34.25 o
  -1   3   3     7131.32     7025.89     69.32 o
   0   3   3        5.63        0.56     38.61 o
   1   3   3      189.55      191.67     39.79 o
   2   3   3      713.83      747.44     49.59 o
   3   3   3     4266.82     4330.88    167.67 o
   4   3   3      574.82      455.88     76.59 o
   5   3   3     3453.81     3429.34    114.83 o
   6   3   3      220.62      226.29     69.69 o
   7   3   3       74.70       51.86     71.22 o
   8   3   3       40.75       49.51    106.33 o
 -10   4   3       22.79       19.04     32.09 o
  -9   4   3        5.61        2.91     31.13 o
  -8   4   3        3.64       -1.04     30.43 o
  -7   4   3        0.89       -5.92     23.82 o
  -6   4   3      477.79      480.97     26.73 o
  -5   4   3     4172.56     4240.31     44.32 o
  -4   4   3      203.33      223.51     29.83 o
  -3   4   3     3898.24     3886.11     43.97 o
  -2   4   3     4242.29     4210.35     56.55 o
  -1   4   3     3024.62     3021.54     49.48 o
   0   4   3     1250.88     1203.22     46.31 o
   1   4   3       34.27       23.59     36.65 o
   2   4   3     1634.71     1594.43     55.87 o
   3   4   3     7465.09     7711.48    198.49 o
   4   4   3     1309.07     1165.11     75.97 o
   5   4   3      684.58      660.71     58.59 o
   6   4   3       73.63       76.01     62.12 o
   7   4   3        3.13        4.55     65.07 o
   8   4   3      451.10      438.85     99.39 o
   9   4   3       27.79       19.66    128.26 o
 -10   5   3       81.92       34.25     32.53 o
  -9   5   3       62.59       82.63     31.27 o
  -8   5   3        8.32        1.71     30.48 o
  -7   5   3      378.73      361.62     25.71 o
  -6   5   3        4.52        9.12     25.96 o
  -5   5   3     1408.13     1383.34     32.83 o
  -4   5   3       10.99       18.87     28.45 o
  -3   5   3     7837.63     7865.25    115.10 o
  -2   5   3        1.35        6.50     30.15 o
  -1   5   3     1586.98     1529.36     44.73 o
   0   5   3       37.55       18.90     34.46 o
   1   5   3      866.65      885.76     44.39 o
   2   5   3     6172.01     6109.22     82.92 o
   3   5   3      587.91      475.38     83.33 o
   4   5   3      916.16      934.10     69.95 o
   5   5   3       43.92       46.72     43.53 o
   6   5   3      110.18       69.69     48.69 o
   7   5   3      616.24      667.13     99.02 o
   8   5   3      236.56      270.18     88.19 o
   9   5   3      172.01      169.99    102.85 o
 -10   6   3        0.82       -0.78     33.09 o
  -9   6   3        0.91      -25.30     31.99 o
  -8   6   3       90.39       97.95     30.86 o
  -7   6   3      644.32      684.65     28.84 o
  -6   6   3        4.32       -2.45     23.88 o
  -5   6   3     2896.26     2943.02     56.69 o
  -4   6   3        0.97        7.51     25.64 o
  -3   6   3        2.74       10.33     29.88 o
  -2   6   3       52.41       74.34     32.78 o
  -1   6   3      690.92      694.85     34.05 o
   0   6   3      564.55      559.99     36.78 o
   1   6   3       12.06       18.68     34.08 o
   2   6   3      985.70      945.68     51.92 o
   3   6   3      735.23      570.51     69.93 o
   4   6   3     1223.11     1131.39     66.99 o
   5   6   3      783.09      775.28     62.95 o
   6   6   3      245.77      252.23     54.60 o
   7   6   3      215.21      213.59     88.67 o
   8   6   3      377.28      369.54     80.32 o
   9   6   3      109.73       65.37     86.64 o
  10   6   3       82.25       93.43    121.11 o
 -10   7   3       21.23       31.20     31.57 o
  -9   7   3      186.34      169.90     31.94 o
  -8   7   3      128.26      124.97     31.76 o
  -7   7   3        0.00        2.20     23.95 o
  -6   7   3      155.53      177.69     26.66 o
  -5   7   3     1293.72     1294.89     32.12 o
  -4   7   3     1474.75     1491.53     32.70 o
  -3   7   3      384.52      316.90     29.36 o
  -2   7   3      573.55      540.50     27.55 o
  -1   7   3     2377.51     2370.17     41.86 o
   0   7   3        9.39        0.09     32.41 o
   1   7   3      431.07      371.30     34.00 o
   2   7   3      125.26      138.97     37.20 o
   3   7   3     1162.88     1054.61     73.97 o
   4   7   3      391.93      319.22     58.56 o
   5   7   3      294.32      274.85     53.89 o
   6   7   3      284.92      300.00     58.06 o
   7   7   3      349.49      321.67     47.95 o
   8   7   3      115.13      151.81    108.00 o
   9   7   3       54.57       37.20     77.17 o
  10   7   3      133.31       87.77     97.01 o
 -10   8   3      145.23      115.42     35.03 o
  -9   8   3      969.81     1001.58     35.14 o
  -8   8   3       81.12       68.72     31.75 o
  -7   8   3     1332.70     1365.37     33.25 o
  -6   8   3       67.50       70.98     24.03 o
  -5   8   3       18.79       17.13     24.09 o
  -4   8   3      683.66      660.93     31.63 o
  -3   8   3      123.21      110.15     25.26 o
  -2   8   3       78.87       73.40     29.41 o
  -1   8   3       17.62        5.66     26.81 o
   0   8   3      607.53      615.66     35.06 o
   1   8   3        0.64        0.17     28.12 o
   2   8   3     1315.92     1321.69     47.76 o
   3   8   3       31.06       15.62     41.74 o
   4   8   3      833.70      769.95     63.94 o
   5   8   3      453.07      437.80     51.85 o
   6   8   3        5.57       18.45     40.87 o
   7   8   3       15.48       -3.03     67.33 o
   8   8   3       29.29        4.38    106.95 o
   9   8   3       26.28       -3.10     77.41 o
  10   8   3        0.00      -20.21     86.46 o
 -10   9   3       39.98       26.88     35.92 o
  -9   9   3      441.03      417.40     31.05 o
  -8   9   3      277.14      272.94     31.50 o
  -7   9   3        0.63       12.71     26.07 o
  -6   9   3       99.06       60.63     26.18 o
  -5   9   3      682.13      661.97     29.70 o
  -4   9   3      571.41      557.54     28.07 o
  -3   9   3        8.30        6.09     24.52 o
  -2   9   3     1424.62     1425.89     33.85 o
  -1   9   3     1736.87     1639.62     35.73 o
   0   9   3      501.20      466.02     33.52 o
   1   9   3      429.51      424.26     37.12 o
   2   9   3      542.43      476.42     37.62 o
   3   9   3     2213.66     2262.21     75.23 o
   4   9   3      219.73      178.62     60.03 o
   5   9   3      128.24       91.57     46.24 o
   6   9   3        0.40       -6.50     37.78 o
   7   9   3      214.65      204.17     65.70 o
   8   9   3      100.44      101.51    107.63 o
   9   9   3      307.77      313.96     75.22 o
  10   9   3       59.75       44.93     82.20 o
 -10  10   3        0.26      -27.61     35.76 o
  -9  10   3      400.96      366.87     37.20 o
  -8  10   3      627.93      660.37     36.35 o
  -7  10   3       93.00      102.86     28.82 o
  -6  10   3       59.71       62.41     26.23 o
  -5  10   3      303.35      307.23     27.96 o
  -4  10   3     1396.02     1439.31     31.80 o
  -3  10   3        4.96        7.09     22.96 o
  -2  10   3      424.59      424.87     26.96 o
  -1  10   3     1204.19     1076.56     34.89 o
   0  10   3        3.80        5.32     30.04 o
   1  10   3     2135.83     1961.41     43.27 o
   2  10   3       63.82       55.98     34.65 o
   3  10   3      355.03      327.46     45.96 o
   4  10   3      256.00      210.32     67.71 o
   5  10   3     1494.41     1459.03     62.41 o
   6  10   3     1530.91     1507.12     51.41 o
   7  10   3      974.18      975.90     72.80 o
   8  10   3       19.29       40.18     90.41 o
   9  10   3        0.10       16.12     66.06 o
  10  10   3        0.27       -2.12     77.87 o
 -10  11   3       23.54       30.93     34.63 o
  -9  11   3      460.73      508.47     37.54 o
  -8  11   3      399.97      366.16     35.49 o
  -7  11   3      452.14      456.73     29.95 o
  -6  11   3       59.23       59.37     22.35 o
  -5  11   3       61.21       61.57     24.06 o
  -4  11   3      242.09      209.65     21.90 o
  -3  11   3        4.61        5.76     25.86 o
  -2  11   3       17.94       11.98     25.51 o
  -1  11   3       15.71        8.93     24.88 o
   0  11   3       39.43       26.03     32.54 o
   1  11   3      643.80      585.19     34.28 o
   2  11   3      329.41      322.64     34.82 o
   3  11   3        3.97        8.42     34.68 o
   4  11   3       14.24       21.12     52.61 o
   5  11   3       18.65       20.76     40.60 o
   6  11   3       33.04        7.70     41.44 o
   7  11   3       12.96       16.63     63.19 o
   8  11   3     1117.92     1197.60     75.48 o
   9  11   3      193.10      187.61     67.95 o
  10  11   3       32.94       27.15     77.59 o
 -10  12   3        4.82       15.30     34.55 o
  -9  12   3      423.83      431.70     37.20 o
  -8  12   3     1244.34     1342.60     45.30 o
  -7  12   3      395.64      371.99     34.76 o
  -6  12   3      384.08      360.87     25.89 o
  -5  12   3        6.03        0.58     21.97 o
  -4  12   3      572.78      649.50     27.87 o
  -3  12   3        0.54       -3.78     25.58 o
  -2  12   3     2483.42     2482.30     34.22 o
  -1  12   3     1741.32     1741.88     33.97 o
   0  12   3      370.53      337.68     29.31 o
   1  12   3       49.88       51.47     31.23 o
   2  12   3     2746.74     2773.26     49.63 o
   3  12   3      601.48      619.30     64.86 o
   4  12   3      995.04     1073.42     65.12 o
   5  12   3        0.07       -4.21     42.91 o
   6  12   3       81.04       77.92     38.57 o
   7  12   3      186.54      191.39     65.04 o
   8  12   3       15.93       14.58     57.47 o
   9  12   3       21.88       30.07     66.62 o
  10  12   3      126.51       98.11     73.63 o
 -10  13   3       67.15       61.29     35.87 o
  -9  13   3        8.50        1.32     37.99 o
  -8  13   3      674.96      716.94     40.91 o
  -7  13   3      642.66      624.96     39.96 o
  -6  13   3        2.40       16.60     23.35 o
  -5  13   3       56.11       62.02     22.45 o
  -4  13   3     2591.50     2704.28     50.67 o
  -3  13   3      704.91      673.55     28.75 o
  -2  13   3      733.95      662.70     28.55 o
  -1  13   3       40.56       69.20     30.43 o
   0  13   3     2637.38     2521.30     44.06 o
   1  13   3     2074.26     2051.85     42.58 o
   2  13   3     2587.27     2536.61     45.76 o
   3  13   3      461.96      475.44     61.56 o
   4  13   3       56.23       35.05     39.54 o
   5  13   3      166.27      168.74     57.61 o
   6  13   3     3778.94     3762.64     66.11 o
   7  13   3     1847.70     1899.20     86.18 o
   8  13   3      250.54      232.57     60.15 o
   9  13   3       28.14       10.45     66.94 o
  10  13   3      105.09       42.22     78.56 o
 -10  14   3       23.57       20.45     34.87 o
  -9  14   3        5.47        4.04     39.99 o
  -8  14   3        7.64        6.70     37.88 o
  -7  14   3      233.93      253.17     38.26 o
  -6  14   3       27.33       27.25     23.58 o
  -5  14   3      288.20      309.27     25.29 o
  -4  14   3       96.86       89.34     24.62 o
  -3  14   3        7.46       -2.80     27.68 o
  -2  14   3      136.09      161.43     25.62 o
  -1  14   3      506.47      478.71     30.35 o
   0  14   3    19230.73    18483.84    313.30 o
   1  14   3      482.56      488.20     32.89 o
   2  14   3      264.61      232.65     32.01 o
   3  14   3       20.25      -10.97     54.66 o
   4  14   3       80.23       85.97     30.57 o
   5  14   3       10.55        1.91     52.30 o
   6  14   3     1726.33     1594.42     47.04 o
   7  14   3        4.90        6.46     56.86 o
   8  14   3       46.02       32.14     57.34 o
   9  14   3        8.48      -10.19     67.08 o
  10  14   3        4.55        6.41     67.48 o
 -10  15   3      105.34       99.17     35.07 o
  -9  15   3       60.24       61.64     38.59 o
  -8  15   3      123.90      147.57     38.20 o
  -7  15   3       71.23       81.69     33.64 o
  -6  15   3       10.68        8.24     21.85 o
  -5  15   3      398.52      393.12     26.14 o
  -4  15   3      274.71      261.48     24.14 o
  -3  15   3      765.61      813.20     27.21 o
  -2  15   3     2491.03     2494.08     40.71 o
  -1  15   3     1300.57     1283.71     31.63 o
   0  15   3      165.43      162.78     31.30 o
   1  15   3      142.58      156.45     27.97 o
   2  15   3     1957.62     1983.85     41.80 o
   3  15   3      467.17      521.95     32.69 o
   4  15   3      254.07      252.03     33.96 o
   5  15   3       40.95       66.39     36.00 o
   6  15   3      453.09      410.01     34.35 o
   7  15   3      677.24      670.18     62.47 o
   8  15   3       28.92       26.35     57.44 o
   9  15   3       10.31       11.46     53.69 o
 -10  16   3       26.92       13.44     35.73 o
  -9  16   3        0.00      -20.46     38.62 o
  -8  16   3      705.12      791.38     41.21 o
  -7  16   3       51.09       39.14     33.92 o
  -6  16   3       69.56       63.77     26.31 o
  -5  16   3       15.23        7.28     25.96 o
  -4  16   3      223.59      237.86     25.41 o
  -3  16   3      349.35      371.85     27.12 o
  -2  16   3      178.37      179.64     26.87 o
  -1  16   3     2361.06     2371.88     40.15 o
   0  16   3     8279.73     8358.54    167.18 o
   1  16   3      135.77      131.17     29.89 o
   2  16   3      890.49      858.24     34.31 o
   3  16   3       17.99       16.43     35.79 o
   4  16   3      728.89      744.51     42.20 o
   5  16   3      398.73      373.39     38.24 o
   6  16   3      510.75      456.51     37.05 o
   7  16   3        0.77        7.70     74.55 o
   8  16   3       72.99       69.18     57.94 o
   9  16   3        7.18       13.93     46.55 o
  -9  17   3       97.28       96.41     38.96 o
  -8  17   3       79.44       75.11     38.36 o
  -7  17   3        3.82        8.59     33.48 o
  -6  17   3       16.07       24.39     26.08 o
  -5  17   3        0.17      -12.56     26.08 o
  -4  17   3        7.65        1.78     23.80 o
  -3  17   3      902.78      956.07     29.93 o
  -2  17   3     5490.30     5419.51    101.15 o
  -1  17   3     3097.96     3007.62     39.85 o
   0  17   3     5102.99     5040.06    104.68 o
   1  17   3       19.69       -4.07     25.87 o
   2  17   3     4293.85     4085.26     54.41 o
   3  17   3      522.20      527.67     39.56 o
   4  17   3      279.76      272.96     76.58 o
   5  17   3        1.10       10.98     33.19 o
   6  17   3       18.87       17.45     88.44 o
   7  17   3       18.87       19.75     59.99 o
   8  17   3      168.13      125.74     59.59 o
   9  17   3        1.23      -29.26     50.47 o
  -9  18   3      331.79      264.06     37.72 o
  -8  18   3       42.50       43.34     37.98 o
  -7  18   3       23.41       -0.15     28.34 o
  -6  18   3     1322.86     1302.99     45.36 o
  -5  18   3      353.13      343.72     27.73 o
  -4  18   3       41.46       36.92     23.86 o
  -3  18   3      777.11      741.13     28.71 o
  -2  18   3      242.91      222.97     26.20 o
  -1  18   3     2055.63     2126.07     36.53 o
   0  18   3     8177.40     7767.98    198.19 o
   1  18   3      187.00      178.40     32.21 o
   2  18   3      469.86      437.90     34.05 o
   3  18   3      167.16      121.60     36.48 o
   4  18   3      121.88      132.13     46.44 o
   5  18   3      296.55      298.86     34.83 o
   6  18   3        8.08       -7.33    100.98 o
   7  18   3       58.34       53.02     46.77 o
   8  18   3       38.58        5.88     46.45 o
   9  18   3       14.52       16.46     47.22 o
  -9  19   3       81.27       89.60     34.91 o
  -8  19   3       75.70       43.55     38.10 o
  -7  19   3        1.41       10.63     30.51 o
  -6  19   3      297.39      336.95     29.74 o
  -5  19   3     1841.42     1824.46     47.18 o
  -4  19   3      305.95      336.59     23.93 o
  -3  19   3      914.51      994.90     31.00 o
  -2  19   3       48.22       49.75     24.69 o
  -1  19   3       67.28       42.42     23.91 o
   0  19   3     1677.10     1665.29     41.62 o
   1  19   3       53.24       60.90     31.16 o
   2  19   3      648.97      608.30     36.75 o
   3  19   3     2953.58     2954.15     48.59 o
   4  19   3      377.58      412.79     34.57 o
   5  19   3     1682.11     1671.22     46.29 o
   6  19   3     1080.56     1110.55    107.85 o
   7  19   3      478.21      407.30     47.88 o
   8  19   3       40.50       31.29     46.51 o
   9  19   3       80.93       48.22     47.57 o
  -9  20   3       14.34       18.18     38.33 o
  -8  20   3       22.75       45.04     37.89 o
  -7  20   3       51.93       25.50     33.61 o
  -6  20   3      488.05      509.03     32.59 o
  -5  20   3      599.10      657.64     23.39 o
  -4  20   3        0.04       -4.56     21.82 o
  -3  20   3       12.94        2.77     22.45 o
  -2  20   3        3.45       11.91     24.02 o
  -1  20   3      502.45      501.31     27.77 o
   0  20   3       90.75       77.31     27.85 o
   1  20   3      794.08      792.77     35.52 o
   2  20   3       65.61       79.12     27.11 o
   3  20   3        0.11      -29.21     31.35 o
   4  20   3      248.50      245.35     31.97 o
   5  20   3      408.63      414.66     35.09 o
   6  20   3      329.66      298.30     63.28 o
   7  20   3      215.98      201.91     45.83 o
   8  20   3      204.44      191.60     50.99 o
   9  20   3        5.06       15.99     50.43 o
  -9  21   3        9.67       21.02     40.24 o
  -8  21   3      415.24      447.34     35.56 o
  -7  21   3       24.57       16.20     33.59 o
  -6  21   3       19.61       26.95     30.37 o
  -5  21   3      503.47      551.08     28.71 o
  -4  21   3      413.83      404.98     27.90 o
  -3  21   3      392.16      419.24     26.03 o
  -2  21   3     1176.54     1209.72     28.08 o
  -1  21   3     1522.24     1494.40     31.15 o
   0  21   3     1372.05     1364.77     33.49 o
   1  21   3     1041.50     1020.08     36.14 o
   2  21   3      228.96      216.56     31.15 o
   3  21   3      101.04       92.81     29.66 o
   4  21   3      222.19      267.42     33.14 o
   5  21   3       30.06       32.69     31.96 o
   6  21   3      461.25      447.31     60.99 o
   7  21   3      130.83      143.11     40.19 o
   8  21   3       20.46       26.76     41.60 o
   9  21   3        0.60       -7.33     50.22 o
  -9  22   3        3.27       27.55     38.45 o
  -8  22   3      624.29      632.78     36.62 o
  -7  22   3        2.27       -2.31     30.66 o
  -6  22   3      231.03      269.93     27.65 o
  -5  22   3      166.73      149.94     24.87 o
  -4  22   3       57.37       61.73     21.99 o
  -3  22   3       40.33       35.86     22.32 o
  -2  22   3      124.03      149.13     27.11 o
  -1  22   3      312.00      332.20     26.70 o
   0  22   3      935.40      915.17     28.50 o
   1  22   3        4.68      -15.45     29.17 o
   2  22   3      667.66      675.94     30.98 o
   3  22   3       26.97       12.53     26.01 o
   4  22   3       36.56       33.68     29.03 o
   5  22   3      138.70      123.23     46.18 o
   6  22   3     1293.88     1288.79     61.48 o
   7  22   3       21.22        5.87     38.21 o
   8  22   3      189.62      214.12     41.81 o
   9  22   3       64.81       30.55     47.61 o
  -9  23   3        1.64      -16.42     40.60 o
  -8  23   3        1.55       -6.48     34.24 o
  -7  23   3      107.89       84.00     33.95 o
  -6  23   3     1524.70     1625.45     67.57 o
  -5  23   3      183.76      164.97     34.45 o
  -4  23   3        8.01        6.17     26.02 o
  -3  23   3       22.12       16.49     25.92 o
  -2  23   3       12.78       -9.09     26.03 o
  -1  23   3        7.60       -6.41     22.36 o
   0  23   3      805.72      810.37     27.34 o
   1  23   3      340.26      362.81     36.07 o
   2  23   3      279.98      260.13     31.95 o
   3  23   3       50.27       51.24     29.18 o
   4  23   3        3.57        9.98     28.65 o
   5  23   3      332.14      312.66     51.14 o
   6  23   3       25.63       33.14     41.10 o
   7  23   3        2.29        0.36     37.55 o
   8  23   3      177.97      159.13     41.60 o
   9  23   3       99.49      105.27     45.44 o
  -9  24   3        0.28       14.38     38.71 o
  -8  24   3      265.13      252.83     32.43 o
  -7  24   3       34.00       46.17     33.72 o
  -6  24   3       30.29       26.26     43.31 o
  -5  24   3       80.13       66.21     29.77 o
  -4  24   3      403.14      389.43     27.85 o
  -3  24   3      262.73      277.62     25.20 o
  -2  24   3       14.77      -19.06     22.05 o
  -1  24   3      907.13      885.88     25.13 o
   0  24   3      259.17      303.13     27.86 o
   1  24   3       16.91        7.54     29.12 o
   2  24   3       69.80       33.83     29.28 o
   3  24   3      683.90      666.77     30.68 o
   4  24   3      248.30      217.12     30.47 o
   5  24   3      166.88      166.20     44.04 o
   6  24   3       36.30       43.52     40.63 o
   7  24   3        2.72       10.79     36.80 o
   8  24   3      218.03      236.95     40.62 o
   9  24   3        6.47        5.46     47.30 o
  -9  25   3        9.10       10.56     38.26 o
  -8  25   3       20.73       28.95     31.44 o
  -7  25   3       69.20       53.40     34.06 o
  -6  25   3      136.33      146.52     26.96 o
  -5  25   3      153.01      173.50     28.47 o
  -4  25   3      162.27      175.62     26.67 o
  -3  25   3      345.14      322.44     25.19 o
  -2  25   3      375.73      363.25     27.57 o
  -1  25   3      491.94      475.88     28.39 o
   0  25   3       78.13       69.72     24.23 o
   1  25   3      247.35      217.91     30.12 o
   2  25   3      697.50      710.22     33.31 o
   3  25   3      925.01      966.00     35.08 o
   4  25   3      105.08       87.84     27.41 o
   5  25   3        1.33        8.51     57.29 o
   6  25   3       91.85       74.90     41.12 o
   7  25   3      172.10      168.19     36.90 o
   8  25   3        1.12      -11.79     40.12 o
  -8  26   3        5.96       -0.27     31.38 o
  -7  26   3       16.29       15.51     28.77 o
  -6  26   3       14.19        0.88     30.52 o
  -5  26   3      153.31      142.22     28.63 o
  -4  26   3        7.47       15.56     23.34 o
  -3  26   3      362.93      385.87     27.53 o
  -2  26   3      205.82      229.56     24.71 o
  -1  26   3      204.60      179.29     26.73 o
   0  26   3       57.93       50.37     24.09 o
   1  26   3       67.59       97.10     26.18 o
   2  26   3      441.97      425.76     28.62 o
   3  26   3       35.08       34.99     29.17 o
   4  26   3      253.95      205.60     30.74 o
   5  26   3     2162.33     2233.78     58.88 o
   6  26   3        1.10       18.61     40.78 o
   7  26   3        0.14        8.03     37.01 o
   8  26   3       34.48       41.51     38.93 o
  -8  27   3       25.49       23.03     34.36 o
  -7  27   3        1.54       -8.75     30.89 o
  -6  27   3      526.04      531.07     32.98 o
  -5  27   3       25.02       11.32     28.26 o
  -4  27   3      339.29      355.36     26.60 o
  -3  27   3     1892.46     1909.41     51.10 o
  -2  27   3        8.06       16.41     23.75 o
  -1  27   3      264.50      250.81     25.00 o
   0  27   3        5.75       -6.56     26.03 o
   1  27   3       23.09       14.81     25.85 o
   2  27   3        9.48       -4.08     29.08 o
   3  27   3      353.17      383.66     31.06 o
   4  27   3        0.02      -18.55     45.34 o
   5  27   3     1288.90     1267.16     46.59 o
   6  27   3      761.66      795.48     43.82 o
   7  27   3        3.77        1.82     36.54 o
   8  27   3       10.78       19.00     40.30 o
  -8  28   3        0.86        5.25     28.80 o
  -7  28   3        6.14       14.38     33.82 o
  -6  28   3       44.45       43.56     33.69 o
  -5  28   3       20.02       28.27     26.35 o
  -4  28   3       93.68      109.78     30.35 o
  -3  28   3      533.56      507.83     24.43 o
  -2  28   3       11.31        6.75     22.02 o
  -1  28   3       65.48       51.90     24.16 o
   0  28   3       57.69       58.82     23.90 o
   1  28   3      109.91      101.29     26.40 o
   2  28   3        3.02        6.08     25.72 o
   3  28   3      408.83      319.38     32.33 o
   4  28   3      322.99      268.23     40.92 o
   5  28   3      142.53      117.80     41.54 o
   6  28   3      110.58      101.73     41.73 o
   7  28   3       43.44       38.43     37.59 o
   8  28   3      114.29      162.90     41.40 o
  -8  29   3       74.27       61.81     29.49 o
  -7  29   3        1.10        0.10     30.75 o
  -6  29   3      200.76      177.29     28.95 o
  -5  29   3       25.10       35.66     26.03 o
  -4  29   3       16.70       10.85     32.87 o
  -3  29   3       18.12       34.66     29.35 o
  -2  29   3      244.54      214.22     26.95 o
  -1  29   3     3338.70     3274.16     73.31 o
   0  29   3       98.74       99.69     29.53 o
   1  29   3      874.95      827.49     29.01 o
   2  29   3       93.00       92.82     29.34 o
   3  29   3      684.32      650.40     35.88 o
   4  29   3      964.05     1044.40     43.22 o
   5  29   3       50.52       72.89     37.64 o
   6  29   3      558.54      553.66     44.10 o
   7  29   3      182.40      210.85     37.72 o
   8  29   3      204.65      178.93     38.32 o
  -8  30   3        8.49       29.22     31.32 o
  -7  30   3       57.28       48.65     27.50 o
  -6  30   3      143.45      161.59     29.29 o
  -5  30   3       25.29       35.26     28.27 o
  -4  30   3        0.12       14.84     27.90 o
  -3  30   3       36.47       54.50     30.04 o
  -2  30   3       11.22       -0.64     20.47 o
  -1  30   3      969.34      974.52     31.09 o
   0  30   3      521.73      459.95     28.85 o
   1  30   3      903.67      919.86     35.30 o
   2  30   3      200.03      170.97     30.06 o
   3  30   3      152.75      151.53     38.04 o
   4  30   3      129.85       67.70     37.92 o
   5  30   3      222.94      198.66     38.82 o
   6  30   3      124.20      137.67     38.46 o
   7  30   3       26.29       45.44     36.78 o
   8  30   3       75.92       38.91     37.32 o
  -8  31   3       39.27       24.38     34.54 o
  -7  31   3        0.74      -24.19     34.19 o
  -6  31   3      123.70      113.64     31.13 o
  -5  31   3       32.29       34.89     30.50 o
  -4  31   3      695.61      685.37     35.56 o
  -3  31   3       99.93       62.61     32.96 o
  -2  31   3      793.42      744.59     32.51 o
  -1  31   3     1622.43     1543.31     31.24 o
   0  31   3      164.68      133.96     30.46 o
   1  31   3     2541.70     2504.48     40.89 o
   2  31   3      649.45      656.62     40.56 o
   3  31   3       14.91      -14.81     37.59 o
   4  31   3      694.14      732.12     42.33 o
   5  31   3       80.01       79.32     31.97 o
   6  31   3       34.15       28.46     39.87 o
   7  31   3        0.12       11.62     35.22 o
  -7  32   3       26.61       63.13     34.13 o
  -6  32   3       84.91       86.48     34.15 o
  -5  32   3      113.15       99.11     29.10 o
  -4  32   3      722.01      728.81     37.99 o
  -3  32   3        9.02        9.15     32.99 o
  -2  32   3      128.49      120.10     30.72 o
  -1  32   3      473.54      446.10     31.02 o
   0  32   3     2815.15     2846.66     43.82 o
   1  32   3       25.82        2.85     33.42 o
   2  32   3      841.32      812.56     42.11 o
   3  32   3      762.02      801.73     37.24 o
   4  32   3       22.66        7.45     37.85 o
   5  32   3      340.61      325.48     42.75 o
   6  32   3      120.44       98.26     42.15 o
   7  32   3       52.13       52.46     35.94 o
  -7  33   3      273.60      239.93     34.94 o
  -6  33   3        0.48       -7.41     28.55 o
  -5  33   3       88.15       66.56     31.01 o
  -4  33   3      213.74      210.10     34.22 o
  -3  33   3      677.58      704.87     35.56 o
  -2  33   3        0.10       -1.63     26.15 o
  -1  33   3     1162.67     1338.75     37.09 o
   0  33   3      621.30      589.65     36.34 o
   1  33   3      448.82      486.12     45.08 o
   2  33   3     1041.61     1042.24     41.42 o
   3  33   3     1513.55     1480.88     40.29 o
   4  33   3      586.84      557.29     36.28 o
   5  33   3        0.01       10.66     39.23 o
   6  33   3        0.10       32.83     39.71 o
   7  33   3       23.81       41.82     35.41 o
  -7  34   3        0.15        9.01     28.67 o
  -6  34   3       11.95      -31.80     31.05 o
  -5  34   3       68.63       41.68     26.97 o
  -4  34   3       16.98        8.10     26.55 o
  -3  34   3      613.77      564.10     35.21 o
  -2  34   3      482.29      585.16     35.02 o
  -1  34   3       16.23       30.41     30.33 o
   0  34   3      377.41      391.60     30.06 o
   1  34   3      841.31      766.94     41.36 o
   2  34   3      746.78      803.98     40.35 o
   3  34   3      414.24      434.16     39.68 o
   4  34   3       41.91       10.26     37.64 o
   5  34   3       93.81       81.17     36.62 o
   6  34   3       92.78      104.57     38.73 o
   7  34   3       26.26       42.19     35.66 o
  -7  35   3        9.52       -2.48     34.35 o
  -6  35   3       37.88       18.17     27.40 o
  -5  35   3      198.95      152.22     34.66 o
  -4  35   3        2.40       -1.20     31.00 o
  -3  35   3        1.35       19.62     28.43 o
  -2  35   3      113.75      114.81     33.75 o
  -1  35   3      375.12      318.97     34.21 o
   0  35   3        0.77       12.29     32.93 o
   1  35   3      106.90      120.60     33.44 o
   2  35   3      225.93      248.81     34.49 o
   3  35   3      492.21      486.79     35.83 o
   4  35   3      447.21      481.24     39.91 o
   5  35   3       19.11        6.52     39.43 o
   6  35   3       18.29        3.94     40.32 o
  -6  36   3       39.10       11.67     34.25 o
  -5  36   3       54.20       95.58     33.69 o
  -4  36   3       56.55       58.47     31.12 o
  -3  36   3      855.72      852.09     36.28 o
  -2  36   3       65.17       87.47     30.72 o
  -1  36   3     1207.17     1202.08     34.98 o
   0  36   3      126.36      153.95     30.86 o
   1  36   3       65.67       89.98     37.31 o
   2  36   3      294.37      273.87     38.31 o
   3  36   3       36.53       30.03     37.95 o
   4  36   3      131.69      102.27     34.64 o
   5  36   3       25.13       26.38     35.39 o
   6  36   3        2.90      -15.92     40.29 o
  -6  37   3       26.61       14.33     29.17 o
  -5  37   3       51.08       80.76     28.91 o
  -4  37   3      208.29      182.28     27.87 o
  -3  37   3      233.00      206.17     28.89 o
  -2  37   3      197.97      209.45     34.22 o
  -1  37   3      305.29      287.42     31.22 o
   0  37   3       26.29       14.56     37.38 o
   1  37   3       44.40       49.60     37.50 o
   2  37   3      500.13      488.37     32.82 o
   3  37   3       23.96       59.29     37.80 o
   4  37   3       99.19      124.22     38.05 o
   5  37   3        4.51      -11.84     38.37 o
   6  37   3        0.01      -10.48     38.27 o
  -6  38   3      268.84      226.82     37.34 o
  -5  38   3      309.84      350.49     35.35 o
  -4  38   3       51.22       49.60     25.42 o
  -3  38   3       12.37       28.96     28.31 o
  -2  38   3       28.47       16.77     30.46 o
  -1  38   3       20.34        6.96     33.30 o
   0  38   3        1.73       26.64     33.31 o
   1  38   3      310.63      308.12     32.45 o
   2  38   3       57.69       47.65     30.75 o
   3  38   3        0.60        7.29     37.97 o
   4  38   3       44.28       15.73     38.29 o
   5  38   3        5.38       10.15     35.29 o
   6  38   3      215.85      220.06     39.93 o
  -5  39   3        4.77       -6.35     32.87 o
  -4  39   3        6.84        8.81     33.95 o
  -3  39   3       61.13       74.10     34.03 o
  -2  39   3      518.70      495.08     35.44 o
  -1  39   3       70.84       80.90     26.59 o
   0  39   3      129.76       80.50     38.16 o
   1  39   3        0.22      -20.62     33.73 o
   2  39   3        1.95      -21.03     33.84 o
   3  39   3       97.35       77.70     38.38 o
   4  39   3       44.15      -11.90     38.68 o
   5  39   3       40.67       25.18     40.62 o
  -5  40   3        4.24       -9.88     31.48 o
  -4  40   3        1.01      -21.29     34.16 o
  -3  40   3        4.30      -13.20     33.64 o
  -2  40   3      234.80      248.99     34.63 o
  -1  40   3        2.44        9.01     26.35 o
   0  40   3       24.61       15.08     30.91 o
   1  40   3      216.80      211.99     34.77 o
   2  40   3       52.33       62.49     37.83 o
   3  40   3       83.64       63.84     34.41 o
   4  40   3       84.55      125.17     38.53 o
   5  40   3        0.01      -22.84     31.43 o
  -5  41   3       12.71       19.35     31.05 o
  -4  41   3        8.26      -42.89     34.04 o
  -3  41   3      144.84      138.49     34.33 o
  -2  41   3       99.13      124.80     33.85 o
  -1  41   3        3.95      -15.98     30.72 o
   0  41   3        0.61       -9.75     37.46 o
   1  41   3        3.77      -17.39     30.90 o
   2  41   3       53.18       15.10     34.16 o
   3  41   3        7.86       30.24     38.05 o
   4  41   3       13.08       38.59     38.21 o
  -4  42   3       55.21       57.23     34.00 o
  -3  42   3       39.43       85.99     30.79 o
  -2  42   3       38.23       18.04     31.20 o
  -1  42   3       44.44       39.38     34.02 o
   0  42   3        0.08       -3.47     37.41 o
   1  42   3       69.05      127.18     38.07 o
   2  42   3       45.33       34.42     37.93 o
   3  42   3       96.18      101.29     34.59 o
   4  42   3        0.98       46.13     38.37 o
  -4  43   3        9.62       19.27     31.01 o
  -3  43   3      115.18      131.45     31.53 o
  -2  43   3       11.41       15.64     25.59 o
  -1  43   3        6.48       -8.53     33.91 o
   0  43   3       18.35       20.23     28.82 o
   1  43   3        3.77       -0.99     38.03 o
   2  43   3       21.68       31.05     33.99 o
   3  43   3       20.38       18.05     31.08 o
  -3  44   3        2.82      -24.19     30.88 o
  -2  44   3        8.34       11.64     33.80 o
  -1  44   3        0.00       11.05     30.74 o
   0  44   3        8.38      -24.10     31.24 o
   1  44   3        2.29       -2.17     38.00 o
   2  44   3       25.69       66.09     38.32 o
   3  44   3        2.47       26.90     31.01 o
  -2  45   3       21.27       76.64     30.85 o
  -1  45   3        7.38       25.18     30.89 o
   0  45   3        5.10       27.83     28.84 o
   1  45   3        8.11       50.46     34.06 o
   2  45   3       47.29       50.47     38.55 o
  -1  46   3        7.54      -24.00     34.29 o
   0  46   3       24.40       13.36     31.21 o
   1  46   3       89.42       97.39     29.85 o
 -10   0   4        6.21      -53.65     44.49 o
  -9   0   4       26.60       44.49     43.73 o
  -8   0   4      298.65      312.10     44.55 o
  -7   0   4      105.84      140.83     36.62 o
  -6   0   4      469.74      495.06     33.29 o
  -5   0   4      203.66      206.54     31.00 o
  -4   0   4    13687.59    13726.20    120.35 o
  -3   0   4      694.52      473.44     43.21 o
  -2   0   4    11894.07    11802.99    189.04 o
  -1   0   4    15028.97    14660.88    129.93 o
   0   0   4     2862.76     2913.78     77.43 o
   1   0   4     5253.44     5333.17    100.37 o
   2   0   4     1477.06     1432.43     73.59 o
   3   0   4      949.65     1052.23     81.61 o
   4   0   4     1741.43     1725.31    137.01 o
 -10   1   4        0.74      -25.35     31.35 o
  -9   1   4       19.78       23.85     30.99 o
  -8   1   4        8.48       27.46     30.29 o
  -7   1   4       48.26       41.20     25.48 o
  -6   1   4       24.93        6.99     23.67 o
  -5   1   4       11.94       21.85     23.68 o
  -4   1   4      170.50      212.78     26.88 o
  -3   1   4       74.09       77.95     29.70 o
  -2   1   4     5249.95     5085.07     66.83 o
  -1   1   4     9161.49     9047.74    131.02 o
   0   1   4      165.86      173.64     37.50 o
   1   1   4     2865.45     2831.42     56.72 o
   2   1   4     4040.18     4043.80     72.26 o
   3   1   4    15005.86    14762.90    250.43 o
   4   1   4    15315.47    14270.94    360.11 o
 -10   2   4        2.35       -8.74     32.33 o
  -9   2   4       18.68        2.91     30.92 o
  -8   2   4       10.29       11.69     26.08 o
  -7   2   4      176.47      196.46     24.91 o
  -6   2   4      198.63      175.12     20.34 o
  -5   2   4        2.80       -3.66     23.88 o
  -4   2   4     1885.39     1824.91     33.79 o
  -3   2   4    12715.93    12632.49    119.49 o
  -2   2   4      278.58      229.06     35.88 o
  -1   2   4       63.48      101.91     32.89 o
   0   2   4        2.63       -0.10     31.84 o
   1   2   4      223.93      229.39     37.64 o
   2   2   4       13.83        3.36     36.90 o
   3   2   4     9373.22     9433.03    107.03 o
   4   2   4       58.33       86.03     91.61 o
   5   2   4      252.42      247.32     83.71 o
 -10   3   4        0.30       16.08     31.25 o
  -9   3   4       55.30       47.98     28.69 o
  -8   3   4       33.56        3.97     28.41 o
  -7   3   4        0.89       -1.46     25.50 o
  -6   3   4       47.98       53.56     23.66 o
  -5   3   4      560.25      569.83     27.57 o
  -4   3   4       30.39       50.82     25.49 o
  -3   3   4     2577.57     2522.93     41.09 o
  -2   3   4     2207.06     2127.39     36.54 o
  -1   3   4     2069.35     2135.85     42.87 o
   0   3   4      204.03      242.02     33.58 o
   1   3   4      177.13      137.46     33.62 o
   2   3   4      407.12      414.48     37.84 o
   3   3   4       55.05       56.44     39.28 o
   4   3   4     1679.41     1633.91     89.56 o
   5   3   4      161.24      152.01     57.62 o
 -10   4   4      152.72      139.19     32.13 o
  -9   4   4      152.97      124.84     29.40 o
  -8   4   4      585.53      652.93     32.89 o
  -7   4   4      212.26      218.16     26.45 o
  -6   4   4        0.01      -15.16     25.83 o
  -5   4   4      483.90      444.49     25.12 o
  -4   4   4     2470.02     2605.89     38.16 o
  -3   4   4      376.70      374.93     24.29 o
  -2   4   4       87.99      135.28     30.78 o
  -1   4   4       20.89        4.31     28.79 o
   0   4   4     2386.35     2435.71     45.99 o
   1   4   4      407.93      355.13     35.33 o
   2   4   4     1132.19     1153.42     44.82 o
   3   4   4       49.61       50.80     39.07 o
   4   4   4     1957.19     1865.92    131.68 o
   5   4   4       38.33       38.67     57.94 o
   6   4   4     1088.74     1099.08     87.08 o
 -10   5   4       22.05       12.84     31.42 o
  -9   5   4       84.05       67.94     29.07 o
  -8   5   4       33.02       29.29     30.62 o
  -7   5   4      265.11      319.69     29.88 o
  -6   5   4        0.32        0.19     19.17 o
  -5   5   4      326.46      332.72     24.49 o
  -4   5   4      216.11      270.41     25.08 o
  -3   5   4      939.55      844.15     31.40 o
  -2   5   4     8721.40     8655.30     65.59 o
  -1   5   4      350.51      329.78     27.63 o
   0   5   4      232.61      206.40     33.02 o
   1   5   4      270.00      247.38     33.08 o
   2   5   4      306.15      260.26     34.66 o
   3   5   4        0.06        0.58     37.73 o
   4   5   4      852.85      775.73     65.03 o
   5   5   4        7.85       14.24     56.62 o
   6   5   4       22.30       22.78     52.67 o
   7   5   4        0.17       -4.70    101.00 o
 -10   6   4      155.70      123.80     31.90 o
  -9   6   4        0.62       -3.54     30.95 o
  -8   6   4       82.80       48.48     26.67 o
  -7   6   4      885.82      947.78     36.57 o
  -6   6   4      356.20      373.44     25.72 o
  -5   6   4       53.08       36.84     26.30 o
  -4   6   4     1358.19     1302.20     33.92 o
  -3   6   4      244.16      210.74     27.61 o
  -2   6   4       99.86      100.82     30.19 o
  -1   6   4      202.13      188.86     31.69 o
   0   6   4       79.85       93.69     29.16 o
   1   6   4       37.45       40.69     32.05 o
   2   6   4      802.57      777.74     38.71 o
   3   6   4      398.12      408.58     42.23 o
   4   6   4     2554.79     2444.74     83.48 o
   5   6   4        1.71        6.38     52.55 o
   6   6   4      172.13      133.28     49.22 o
   7   6   4      159.83      149.86     88.87 o
   8   6   4       43.59       30.22    131.40 o
 -10   7   4       56.44       45.95     31.43 o
  -9   7   4       89.00       77.78     31.31 o
  -8   7   4      232.83      238.24     31.42 o
  -7   7   4      462.29      530.01     32.59 o
  -6   7   4       62.78       56.26     26.24 o
  -5   7   4        3.65        2.78     26.03 o
  -4   7   4        0.48        1.62     26.76 o
  -3   7   4     5804.77     6184.64     77.70 o
  -2   7   4      608.42      599.92     28.70 o
  -1   7   4      340.92      348.75     30.10 o
   0   7   4     2573.37     2562.70     43.44 o
   1   7   4       13.97        7.03     27.62 o
   2   7   4       20.12       17.30     31.81 o
   3   7   4      176.09      195.20     40.33 o
   4   7   4        4.12      -19.00     51.51 o
   5   7   4       55.37       59.66     53.04 o
   6   7   4      880.15      839.43     56.23 o
   7   7   4      100.74      111.29     65.19 o
   8   7   4      207.58      190.29     95.49 o
 -10   8   4       18.83       33.06     31.56 o
  -9   8   4       63.74       35.23     31.40 o
  -8   8   4       49.35       58.33     30.85 o
  -7   8   4      610.04      632.60     35.73 o
  -6   8   4        1.45       -7.35     23.84 o
  -5   8   4      199.67      233.16     25.12 o
  -4   8   4       25.67       26.42     24.15 o
  -3   8   4      512.96      497.14     24.47 o
  -2   8   4       35.93       26.57     24.32 o
  -1   8   4      349.09      341.90     27.73 o
   0   8   4     3655.08     3590.53     48.93 o
   1   8   4       20.10       44.60     30.24 o
   2   8   4      529.56      501.91     35.78 o
   3   8   4      516.75      522.93     41.56 o
   4   8   4       31.41       28.19     50.43 o
   5   8   4        5.67        3.40     49.21 o
   6   8   4      706.13      728.13     53.88 o
   7   8   4       14.37        8.31     54.18 o
   8   8   4        0.01        0.34     79.12 o
   9   8   4       34.82       41.57    114.39 o
 -10   9   4       58.36       30.98     32.78 o
  -9   9   4       29.73        3.34     31.26 o
  -8   9   4      192.38      180.56     34.52 o
  -7   9   4      363.77      399.90     34.67 o
  -6   9   4      194.79      191.35     24.78 o
  -5   9   4      417.69      432.85     26.23 o
  -4   9   4     1046.90     1014.38     31.83 o
  -3   9   4       65.43       79.96     28.28 o
  -2   9   4       68.30      103.83     24.71 o
  -1   9   4      813.11      808.52     31.15 o
   0   9   4       71.93       59.68     24.16 o
   1   9   4      747.81      734.85     32.71 o
   2   9   4       23.35       12.80     32.63 o
   3   9   4      259.73      242.81     37.94 o
   4   9   4      327.79      319.42     47.21 o
   5   9   4        0.35        4.71     39.78 o
   6   9   4      297.82      331.54     46.65 o
   7   9   4       73.94       95.26     57.94 o
   8   9   4       79.24       82.75     76.77 o
   9   9   4        8.00        6.01     93.70 o
 -10  10   4        8.02       12.47     34.23 o
  -9  10   4       66.96       25.21     31.42 o
  -8  10   4      457.87      407.50     35.58 o
  -7  10   4      626.31      684.06     35.96 o
  -6  10   4      757.77      737.00     27.95 o
  -5  10   4        1.89        7.81     23.86 o
  -4  10   4        1.59      -12.64     26.56 o
  -3  10   4     3041.42     3008.14     51.60 o
  -2  10   4     2143.65     2110.60     31.56 o
  -1  10   4      394.39      391.12     27.36 o
   0  10   4      383.27      350.91     26.01 o
   1  10   4      191.63      180.22     27.90 o
   2  10   4     1087.29     1106.50     39.24 o
   3  10   4       88.66       64.55     33.86 o
   4  10   4      567.31      513.28     51.48 o
   5  10   4      665.84      593.72     81.49 o
   6  10   4      169.67      147.97     42.86 o
   7  10   4     1352.44     1421.24     65.00 o
   8  10   4       18.76       17.60     60.84 o
   9  10   4        1.82      -11.03     85.98 o
 -10  11   4        2.42       18.22     31.40 o
  -9  11   4      165.36      155.10     31.84 o
  -8  11   4        3.20        6.95     26.54 o
  -7  11   4      899.13      933.86     36.73 o
  -6  11   4      573.13      608.21     25.66 o
  -5  11   4      323.15      322.49     27.46 o
  -4  11   4     2338.43     2317.87     42.24 o
  -3  11   4       68.53       87.62     25.23 o
  -2  11   4     1469.50     1532.65     31.73 o
  -1  11   4      863.32      834.83     29.24 o
   0  11   4      234.05      270.73     26.79 o
   1  11   4       81.48       90.58     30.87 o
   2  11   4     3033.80     3030.73     72.92 o
   3  11   4       99.80       95.10     31.58 o
   4  11   4      821.74      788.72     50.14 o
   5  11   4        8.00       20.62     57.78 o
   6  11   4      178.13      157.80     37.91 o
   7  11   4      182.70      154.91     65.76 o
   8  11   4      132.94      129.51     59.57 o
   9  11   4      135.99      135.27     79.23 o
 -10  12   4       33.56        7.86     34.83 o
  -9  12   4        0.45        2.67     30.85 o
  -8  12   4       56.82       48.32     30.75 o
  -7  12   4       65.51       52.89     30.74 o
  -6  12   4       49.08       35.91     22.46 o
  -5  12   4      779.02      800.62     29.97 o
  -4  12   4       49.47       56.62     22.76 o
  -3  12   4     1307.40     1275.33     30.41 o
  -2  12   4      721.71      753.62     29.17 o
  -1  12   4     1758.66     1728.77     34.45 o
   0  12   4    10184.01    10716.09    224.68 o
   1  12   4     5815.35     5876.47    112.56 o
   2  12   4      110.34      116.27     30.99 o
   3  12   4       23.46       30.64     30.71 o
   4  12   4      486.28      428.76     43.28 o
   5  12   4      903.68      784.82     54.00 o
   6  12   4      260.59      210.74     47.22 o
   7  12   4       12.32        9.34     63.56 o
   8  12   4      272.33      266.49     60.57 o
   9  12   4        6.30        4.95     77.17 o
 -10  13   4        0.53       -2.22     34.66 o
  -9  13   4        0.28       11.06     34.10 o
  -8  13   4       22.29        2.97     30.69 o
  -7  13   4       47.64       59.17     33.32 o
  -6  13   4       59.01       74.65     26.22 o
  -5  13   4      360.25      365.34     22.85 o
  -4  13   4     2076.16     2075.76     36.44 o
  -3  13   4       36.32       35.61     22.98 o
  -2  13   4       48.01       48.14     20.74 o
  -1  13   4     2459.32     2487.54     36.00 o
   0  13   4     1789.63     1780.22     38.39 o
   1  13   4      254.18      232.58     30.27 o
   2  13   4      144.84      137.18     28.75 o
   3  13   4      610.46      658.10     33.80 o
   4  13   4      260.69      267.21     36.53 o
   5  13   4     1153.11      987.59     83.53 o
   6  13   4       53.85       15.71     58.38 o
   7  13   4      787.00      762.14     65.42 o
   8  13   4       54.56       22.96     53.55 o
   9  13   4       51.53       61.58     71.59 o
  -9  14   4        0.60       41.06     38.21 o
  -8  14   4       40.51       31.59     37.83 o
  -7  14   4      221.01      200.66     34.19 o
  -6  14   4     1207.25     1251.40     32.12 o
  -5  14   4      125.14      126.74     19.15 o
  -4  14   4      444.57      439.27     26.25 o
  -3  14   4      331.19      301.38     21.86 o
  -2  14   4        0.03        0.81     24.92 o
  -1  14   4      639.96      656.50     24.19 o
   0  14   4      331.69      308.20     30.26 o
   1  14   4      511.38      525.31     31.50 o
   2  14   4      797.69      796.66     35.46 o
   3  14   4       21.13       41.33     33.74 o
   4  14   4        2.50        2.28     34.00 o
   5  14   4      154.07      150.20     54.39 o
   7  14   4      778.01      778.17     55.15 o
   8  14   4       59.71       27.14     51.56 o
   9  14   4        4.00        1.15     53.60 o
  -9  15   4       81.84       62.95     39.11 o
  -8  15   4       38.32       46.33     37.76 o
  -7  15   4       63.43       54.46     33.59 o
  -6  15   4      201.73      216.26     28.24 o
  -5  15   4       81.11       50.02     22.15 o
  -4  15   4      116.43       93.63     24.23 o
  -3  15   4      305.74      349.16     23.72 o
  -2  15   4       29.93       56.12     24.99 o
  -1  15   4     3582.78     3689.07     42.03 o
   0  15   4       10.39       18.67     28.25 o
   1  15   4     2183.41     2276.47     40.36 o
   2  15   4      362.96      387.08     31.24 o
   3  15   4     1266.40     1296.98     43.25 o
   4  15   4        0.08       -1.56     36.09 o
   5  15   4      669.84      676.17     40.57 o
   7  15   4       40.00       20.41     49.03 o
   8  15   4        0.00       -4.30     53.23 o
   9  15   4       47.89       42.79     62.10 o
  -9  16   4       44.60       -7.65     40.61 o
  -8  16   4        3.77       20.15     37.86 o
  -7  16   4       12.87       11.05     37.33 o
  -6  16   4      102.88      105.23     29.99 o
  -5  16   4      405.83      392.32     21.65 o
  -4  16   4       29.52       40.97     23.74 o
  -3  16   4      351.44      367.76     22.62 o
  -2  16   4       66.51       68.80     21.36 o
  -1  16   4      202.68      189.36     26.26 o
   0  16   4      120.09       68.77     25.69 o
   1  16   4     1306.88     1298.16     35.34 o
   2  16   4      186.38      231.53     33.27 o
   3  16   4      475.73      480.35     30.92 o
   4  16   4       86.20       77.80     29.17 o
   5  16   4     3265.78     3211.14     85.86 o
   6  16   4     1402.57     1369.01    102.72 o
   7  16   4      197.55      172.61     59.71 o
   8  16   4        1.84      -13.53     49.01 o
   9  16   4        0.23        7.38     53.79 o
  -9  17   4       55.06        7.90     39.05 o
  -8  17   4      436.05      460.58     39.91 o
  -7  17   4      584.27      633.04     45.95 o
  -6  17   4      152.26      167.34     28.41 o
  -5  17   4     1442.45     1407.80     34.56 o
  -4  17   4      359.29      357.16     24.05 o
  -3  17   4      467.37      466.93     28.05 o
  -2  17   4      185.68      224.88     27.67 o
  -1  17   4       71.42       76.24     22.05 o
   0  17   4      169.34      184.28     26.36 o
   1  17   4       96.98      103.41     26.04 o
   2  17   4        2.25       -8.41     29.86 o
   3  17   4      656.79      670.45     37.50 o
   4  17   4      113.47      101.89     29.27 o
   5  17   4      417.16      468.80     37.17 o
   6  17   4        5.49       13.37     72.05 o
   7  17   4      115.30       88.86     59.61 o
   8  17   4      117.21      128.89     54.30 o
   9  17   4       33.05       18.29     53.76 o
  -9  18   4        5.76      -25.34     35.79 o
  -8  18   4       32.09       26.70     38.15 o
  -7  18   4       58.65       43.21     37.92 o
  -6  18   4        2.27       13.02     33.06 o
  -5  18   4        2.61       16.83     23.69 o
  -4  18   4       79.38       70.84     22.17 o
  -3  18   4       14.23        6.45     21.68 o
  -2  18   4      137.49      180.64     26.93 o
  -1  18   4      849.73      915.74     31.47 o
   0  18   4      736.01      763.76     31.29 o
   1  18   4     1121.02     1149.76     33.32 o
   2  18   4     1732.54     1648.19     35.30 o
   3  18   4       13.44        1.30     31.64 o
   4  18   4       11.26       26.46     28.47 o
   5  18   4     1800.47     1770.67     43.69 o
   6  18   4        9.57       -5.17     54.99 o
   7  18   4        1.12      -16.79     45.92 o
   8  18   4       52.05       55.22     47.13 o
   9  18   4        8.07       18.63     53.99 o
  -9  19   4       24.29        2.64     38.86 o
  -8  19   4      253.09      265.27     35.61 o
  -7  19   4      929.11      915.19     41.44 o
  -6  19   4      868.33      828.48     35.99 o
  -5  19   4      792.56      762.74     29.88 o
  -4  19   4       40.70       33.74     26.01 o
  -3  19   4      277.63      292.11     25.08 o
  -2  19   4       58.04       57.65     24.08 o
  -1  19   4      273.91      298.48     28.09 o
   0  19   4      644.69      620.62     30.27 o
   1  19   4     1857.77     1864.66     35.10 o
   2  19   4        0.06       10.46     26.21 o
   3  19   4      493.06      524.58     30.43 o
   4  19   4        1.32       -6.54     28.54 o
   5  19   4      530.52      502.53     39.57 o
   6  19   4       77.78       58.24     42.37 o
   7  19   4      490.21      486.80     49.13 o
   8  19   4       58.60       40.04     46.88 o
   9  19   4       21.93        5.48     50.35 o
  -9  20   4      125.42      108.77     39.39 o
  -8  20   4        1.15      -57.79     38.53 o
  -7  20   4      211.41      222.12     29.58 o
  -6  20   4        0.15       27.72     33.11 o
  -5  20   4      381.10      381.57     27.64 o
  -4  20   4      548.42      527.14     28.37 o
  -3  20   4       28.16       18.88     20.77 o
  -2  20   4       28.95       38.58     23.97 o
  -1  20   4       11.10        9.53     22.20 o
   0  20   4     1076.03     1077.40     28.99 o
   1  20   4     1531.50     1594.25     36.30 o
   2  20   4      222.69      269.90     27.70 o
   3  20   4       99.51      107.53     27.16 o
   4  20   4        0.00       -3.58     27.67 o
   5  20   4     1972.22     2001.07     80.66 o
   6  20   4     1763.65     1766.65     59.85 o
   7  20   4      458.26      385.10     48.98 o
   8  20   4        1.87       -6.79     46.68 o
   9  20   4       26.03       42.27     50.30 o
  -9  21   4      307.58      276.84     40.50 o
  -8  21   4      118.40      120.66     38.41 o
  -7  21   4       45.04       42.33     33.77 o
  -6  21   4      998.52     1023.41     31.19 o
  -5  21   4      687.10      677.43     28.70 o
  -4  21   4      282.10      307.38     23.69 o
  -3  21   4       21.50       36.21     25.92 o
  -2  21   4       19.51       25.45     20.46 o
  -1  21   4      209.22      239.45     25.13 o
   0  21   4      147.12      135.26     24.86 o
   1  21   4      659.87      679.96     30.20 o
   2  21   4       15.08        6.96     23.61 o
   3  21   4      251.56      231.67     28.04 o
   4  21   4     2195.92     2128.20     40.74 o
   5  21   4      988.72      968.42     74.75 o
   6  21   4       75.08       78.34     40.10 o
   7  21   4        2.60       23.92     47.49 o
   8  21   4       11.25       -3.95     49.45 o
   9  21   4       73.64       62.87     51.15 o
  -9  22   4      130.48       86.02     35.59 o
  -8  22   4       10.65       -9.73     38.16 o
  -7  22   4      223.43      221.39     31.77 o
  -6  22   4        0.01      -16.82     33.40 o
  -5  22   4       88.76       67.00     33.57 o
  -4  22   4     2462.89     2391.35     47.58 o
  -3  22   4       40.41       48.21     23.67 o
  -2  22   4      192.89      214.26     26.74 o
  -1  22   4      281.41      292.20     25.44 o
   0  22   4      181.26      181.56     25.13 o
   1  22   4       28.63       29.19     26.34 o
   2  22   4       47.68       62.57     27.08 o
   3  22   4       94.73      112.67     25.14 o
   4  22   4     2265.55     2244.75     41.20 o
   5  22   4      130.89      143.73     93.58 o
   6  22   4       16.16       18.14     39.22 o
   7  22   4       47.98       48.41     40.55 o
   8  22   4       45.30       29.75     47.35 o
  -9  23   4      140.21       94.35     39.25 o
  -8  23   4       43.54       17.00     38.71 o
  -7  23   4       53.82       61.21     31.01 o
  -6  23   4        1.65        5.29     26.31 o
  -5  23   4       18.84       11.15     26.20 o
  -4  23   4      108.40       86.31     22.48 o
  -3  23   4        1.74      -15.63     25.81 o
  -2  23   4       46.36       32.30     26.07 o
  -1  23   4      373.05      391.56     27.92 o
   0  23   4      284.48      286.01     23.96 o
   1  23   4       11.85       -8.19     25.93 o
   2  23   4      858.72      897.04     30.97 o
   3  23   4      981.59     1034.71     32.77 o
   4  23   4      111.90      109.34     36.73 o
   5  23   4       13.93       -0.33     45.43 o
   6  23   4       67.00       39.20     38.79 o
   7  23   4       64.96       55.13     37.75 o
   8  23   4        0.32       28.43     43.99 o
  -8  24   4       23.22      -17.72     34.55 o
  -7  24   4        4.02       13.74     28.34 o
  -6  24   4      356.43      302.63     34.46 o
  -5  24   4     1225.58     1243.28     37.08 o
  -4  24   4      176.59      158.50     22.68 o
  -3  24   4       87.66       87.56     23.78 o
  -2  24   4      765.02      765.08     26.25 o
  -1  24   4      606.32      649.62     27.31 o
   0  24   4       25.61       48.48     23.84 o
   1  24   4      396.42      436.61     26.56 o
   2  24   4      298.20      313.58     23.98 o
   3  24   4       28.19       31.20     25.99 o
   4  24   4       58.25       21.37     72.88 o
   5  24   4      295.32      307.70     54.05 o
   6  24   4        0.92        1.24     38.68 o
   7  24   4       67.21       78.13     41.71 o
   8  24   4      106.03      107.95     48.32 o
  -8  25   4       75.02       66.75     31.67 o
  -7  25   4       47.35       60.54     33.53 o
  -6  25   4       60.80       39.62     33.67 o
  -5  25   4      183.89      180.71     34.14 o
  -4  25   4       28.12       20.67     29.22 o
  -3  25   4      177.63      170.11     22.66 o
  -2  25   4      951.25      961.78     28.32 o
  -1  25   4      226.23      244.77     23.28 o
   0  25   4      420.87      425.71     26.22 o
   1  25   4       65.07       53.42     26.23 o
   2  25   4      179.73      179.07     26.74 o
   3  25   4      130.63      115.59     27.47 o
   4  25   4       55.79       38.71     45.16 o
   5  25   4      188.71      192.61     43.99 o
   6  25   4        0.25       -0.40     37.81 o
   7  25   4       19.56       -1.08     40.63 o
   8  25   4        0.04        3.74     47.43 o
  -8  26   4       41.88       22.63     34.51 o
  -7  26   4      310.78      235.83     32.35 o
  -6  26   4      214.76      228.06     31.48 o
  -5  26   4       27.17       -2.18     37.12 o
  -4  26   4       12.10      -32.20     32.83 o
  -3  26   4     2263.21     2216.12     69.24 o
  -2  26   4       20.24       10.00     23.77 o
  -1  26   4       12.44        5.85     21.95 o
   0  26   4       29.65       54.64     25.95 o
   1  26   4       31.15       32.99     23.66 o
   2  26   4      704.15      677.32     29.78 o
   3  26   4      101.43       71.74     29.48 o
   4  26   4        2.07       -5.14     38.31 o
   5  26   4      371.37      377.53     36.45 o
   6  26   4       14.00        3.50     37.04 o
   7  26   4       92.80       87.31     41.25 o
   8  26   4        0.00       17.57     45.57 o
  -8  27   4       30.03       20.33     25.66 o
  -7  27   4        0.63        6.43     34.05 o
  -6  27   4      124.50       93.19     33.73 o
  -5  27   4      405.93      378.05     31.93 o
  -4  27   4      395.50      390.01     34.21 o
  -3  27   4     1148.46     1142.50     30.75 o
  -2  27   4      575.75      592.00     26.93 o
  -1  27   4      550.25      582.92     26.47 o
   0  27   4       16.05       -2.81     23.53 o
   1  27   4        0.66        9.52     25.59 o
   2  27   4      371.75      406.41     28.26 o
   3  27   4        7.97        0.83     41.01 o
   4  27   4      199.58      171.84     37.62 o
   5  27   4       21.64       27.71     35.59 o
   6  27   4       41.39       45.32     38.03 o
   7  27   4       61.12       59.78     40.93 o
   8  27   4      100.09      122.18     41.00 o
  -8  28   4       61.31       89.94     27.24 o
  -7  28   4       45.54       54.72     34.15 o
  -6  28   4        5.18       -2.31     33.57 o
  -5  28   4        8.73       18.32     33.14 o
  -4  28   4      771.93      784.66     33.08 o
  -3  28   4        0.19      -25.08     26.35 o
  -2  28   4      610.10      602.49     26.73 o
  -1  28   4      400.86      351.33     27.62 o
   0  28   4      116.65       79.36     24.06 o
   1  28   4       98.49       99.67     24.13 o
   2  28   4        9.76      -10.35     23.88 o
   3  28   4        5.24        4.47     39.10 o
   4  28   4      327.43      375.85     35.97 o
   5  28   4      109.37       87.51     31.88 o
   6  28   4       32.54       36.28     37.40 o
   7  28   4        6.52       -9.80     41.36 o
   8  28   4        9.56       12.17     37.75 o
  -8  29   4       53.61       63.26     29.29 o
  -7  29   4       71.63      107.73     31.49 o
  -6  29   4      170.94      150.66     34.32 o
  -5  29   4      124.57      100.21     31.25 o
  -4  29   4      710.40      670.84     38.32 o
  -3  29   4      194.68      215.04     30.78 o
  -2  29   4      412.80      437.50     27.62 o
  -1  29   4      354.80      363.83     25.41 o
   0  29   4      170.67      166.49     24.68 o
   1  29   4       14.39       -1.94     26.07 o
   2  29   4       69.52       58.46     36.60 o
   3  29   4       77.71       59.63     37.39 o
   4  29   4       47.36       64.42     36.27 o
   5  29   4     1334.50     1363.36     41.25 o
   6  29   4       11.07       -9.28     36.25 o
   7  29   4        0.00       -1.81     38.00 o
  -7  30   4        5.14       19.12     33.96 o
  -6  30   4       44.18       62.92     33.60 o
  -5  30   4      114.68      145.65     28.66 o
  -4  30   4       99.98       97.23     30.71 o
  -3  30   4      151.65      169.83     30.81 o
  -2  30   4     2340.52     2381.16     43.65 o
  -1  30   4      222.83      268.55     26.64 o
   0  30   4     1028.21     1161.72     37.59 o
   1  30   4      503.66      558.13     33.04 o
   2  30   4     2338.02     2407.13     63.04 o
   3  30   4       18.49        5.78     34.44 o
   4  30   4      401.77      443.83     36.44 o
   5  30   4      414.92      460.10     37.14 o
   6  30   4      307.62      348.98     39.45 o
   7  30   4       45.91       26.50     40.15 o
  -7  31   4       12.12       -7.02     34.17 o
  -6  31   4      289.29      231.72     34.94 o
  -5  31   4        1.23       -3.70     30.33 o
  -4  31   4      139.36      103.04     28.69 o
  -3  31   4      309.69      278.96     29.23 o
  -2  31   4      678.65      682.68     35.53 o
  -1  31   4      439.02      518.98     30.03 o
   0  31   4      424.61      482.51     34.99 o
   1  31   4      650.06      678.04     31.01 o
   2  31   4      161.01      149.70     34.36 o
   3  31   4       10.86       -0.61     33.43 o
   4  31   4       41.96       59.70     35.03 o
   5  31   4       17.73       -1.60     35.00 o
   6  31   4        1.44        4.90     37.70 o
   7  31   4       30.84       88.96     38.21 o
  -7  32   4       25.38       34.04     34.24 o
  -6  32   4       32.54        4.47     34.13 o
  -5  32   4       76.30       63.78     27.03 o
  -4  32   4      912.25      990.21     49.86 o
  -3  32   4      322.10      355.26     29.31 o
  -2  32   4       13.47       14.39     33.04 o
  -1  32   4       51.60       62.52     30.68 o
   0  32   4     1418.93     1495.43     36.25 o
   1  32   4       26.65       15.46     33.64 o
   2  32   4       93.31       64.74     33.75 o
   3  32   4       34.31       38.42     34.76 o
   4  32   4      566.25      531.32     33.09 o
   5  32   4       58.69       60.21     35.06 o
   6  32   4       96.47       76.44     36.69 o
   7  32   4       20.72       26.32     38.15 o
  -7  33   4      190.92      123.96     30.05 o
  -6  33   4       10.49       -3.02     31.08 o
  -5  33   4        0.93       31.27     30.46 o
  -4  33   4        7.21      -28.29     30.80 o
  -3  33   4       95.51      103.46     33.65 o
  -2  33   4       35.83       23.10     30.25 o
  -1  33   4     1144.32     1146.04     36.88 o
   0  33   4       13.82       11.87     27.94 o
   1  33   4     1411.72     1536.27     39.40 o
   2  33   4      531.99      541.09     35.56 o
   3  33   4      484.34      486.48     35.30 o
   4  33   4        0.11      -12.46     34.91 o
   5  33   4        0.08      -21.66     36.44 o
   6  33   4       11.22       10.65     35.43 o
  -6  34   4       38.56       46.66     31.02 o
  -5  34   4       57.62       43.73     31.42 o
  -4  34   4      225.16      163.81     31.23 o
  -3  34   4      161.16      126.95     31.25 o
  -2  34   4       49.51        8.89     28.33 o
  -1  34   4      457.91      534.96     30.66 o
   0  34   4       61.58       73.94     28.33 o
   1  34   4       16.63       -6.11     33.51 o
   2  34   4        9.27      -16.34     30.76 o
   3  34   4       15.74        8.85     33.92 o
   4  34   4      226.18      132.71     34.44 o
   5  34   4      288.89      325.78     35.56 o
   6  34   4        0.26       -0.09     36.68 o
  -6  35   4       46.13       13.33     34.60 o
  -5  35   4       35.96       40.95     28.75 o
  -4  35   4      102.24       79.42     30.88 o
  -3  35   4       76.37       43.86     33.62 o
  -2  35   4      929.64      922.22     30.66 o
  -1  35   4      421.42      482.55     34.83 o
   0  35   4      291.71      260.40     31.46 o
   1  35   4        3.88      -10.51     28.05 o
   2  35   4      662.94      592.68     35.48 o
   3  35   4        0.43      -19.53     30.91 o
   4  35   4       10.33       23.84     30.87 o
   5  35   4       21.14      -11.53     34.27 o
   6  35   4        8.92       -4.95     36.84 o
  -6  36   4        0.33      -28.25     31.32 o
  -5  36   4        1.10       -4.70     30.82 o
  -4  36   4      111.83      147.14     34.09 o
  -3  36   4      315.80      317.68     34.43 o
  -2  36   4       11.60       11.69     33.66 o
  -1  36   4      186.88      127.18     34.03 o
   0  36   4      628.30      549.37     30.83 o
   1  36   4        0.71      -18.11     33.53 o
   2  36   4        0.28      -19.98     30.99 o
   3  36   4       20.26       31.90     33.74 o
   4  36   4        0.08       -2.19     33.88 o
   5  36   4      122.68      102.33     34.99 o
   6  36   4       65.08       51.93     35.71 o
  -6  37   4       42.88       28.76     31.54 o
  -5  37   4       95.78       25.28     34.31 o
  -4  37   4        0.91        1.88     28.80 o
  -3  37   4        8.83       19.25     28.37 o
  -2  37   4      168.42      138.46     31.24 o
  -1  37   4      187.87      192.05     31.06 o
   0  37   4        4.24        2.52     30.62 o
   1  37   4       24.51       -6.85     33.97 o
   2  37   4      236.55      223.82     34.66 o
   3  37   4        3.39       15.61     33.96 o
   4  37   4        0.07       26.54     31.09 o
   5  37   4      702.86      688.74     35.11 o
  -5  38   4       25.91       41.17     30.88 o
  -4  38   4       53.91       -8.14     34.28 o
  -3  38   4       14.14       13.63     26.81 o
  -2  38   4       30.35       27.74     28.59 o
  -1  38   4       48.56       46.40     33.64 o
   0  38   4        0.15       18.83     28.38 o
   1  38   4      574.22      611.37     33.19 o
   2  38   4      148.74      151.45     33.95 o
   3  38   4       11.37       -4.50     31.20 o
   4  38   4       17.04       16.81     35.60 o
   5  38   4       24.82       14.31     36.08 o
  -5  39   4        4.27       -4.37     31.12 o
  -4  39   4      118.93      139.96     29.32 o
  -3  39   4        0.52       24.81     30.64 o
  -2  39   4      203.48      259.68     34.33 o
  -1  39   4      105.55       77.97     31.09 o
   0  39   4       49.40       54.81     30.89 o
   1  39   4       29.54        9.12     31.20 o
   2  39   4      265.96      279.29     34.95 o
   3  39   4      281.85      278.37     35.68 o
   4  39   4       97.02       75.92     36.12 o
   5  39   4       29.71       30.08     35.87 o
  -4  40   4        0.09       -8.53     31.37 o
  -3  40   4       21.65      -29.13     33.88 o
  -2  40   4       33.97       24.15     33.73 o
  -1  40   4      110.29       91.86     31.70 o
   0  40   4       33.63       52.14     28.73 o
   1  40   4       77.25       44.72     28.82 o
   2  40   4      103.75       79.04     31.75 o
   3  40   4       20.63       21.50     34.02 o
   4  40   4       11.04      -22.01     31.43 o
  -4  41   4        0.01      -17.96     28.53 o
  -3  41   4        0.01       25.89     33.77 o
  -2  41   4        0.24       18.71     28.50 o
  -1  41   4       55.25       49.11     34.02 o
   0  41   4       40.79       27.93     31.16 o
   1  41   4        9.16       19.25     33.94 o
   2  41   4        3.28       32.41     30.98 o
   3  41   4       30.08       20.30     34.35 o
   4  41   4        3.57        0.74     34.28 o
  -4  42   4       38.89       51.90     28.96 o
  -3  42   4       88.48       69.97     34.28 o
  -2  42   4       21.84      -20.92     28.91 o
  -1  42   4       49.87       36.16     31.26 o
   0  42   4        0.83       20.95     28.25 o
   1  42   4      136.83      124.42     31.89 o
   2  42   4       25.76       20.54     28.91 o
   3  42   4       14.57       14.45     34.21 o
  -3  43   4        6.84       18.39     34.10 o
  -2  43   4        2.96       17.50     33.95 o
  -1  43   4       35.42       11.88     31.30 o
   0  43   4        3.52       13.66     31.06 o
   1  43   4        0.87       18.31     34.15 o
   2  43   4       62.18       99.56     34.29 o
   3  43   4       51.28       45.58     31.37 o
  -2  44   4       23.29       40.99     28.62 o
  -1  44   4      174.51      185.53     34.78 o
   0  44   4       11.98        1.20     31.21 o
   1  44   4      342.10      377.09     33.15 o
   2  44   4       40.60       51.98     34.27 o
  -1  45   4       29.42       27.11     29.02 o
   0  45   4        0.26        6.18     33.93 o
   1  45   4        0.01      -12.84     31.09 o
 -10   1   5        0.47       -8.96     31.49 o
  -9   1   5       92.54       86.93     28.97 o
  -8   1   5       16.77        1.31     30.71 o
  -7   1   5      106.40      114.77     28.37 o
  -6   1   5      322.93      299.09     20.45 o
  -5   1   5       41.28       51.16     20.75 o
  -4   1   5      732.94      746.56     29.90 o
  -3   1   5     4871.97     4961.22     52.98 o
  -2   1   5       15.22       57.70     31.57 o
  -1   1   5      278.19      299.49     30.86 o
   0   1   5      231.69      243.66     33.73 o
   1   1   5     1536.63     1478.48     44.54 o
   2   1   5      225.80      196.46     38.12 o
   3   1   5     1774.58     1670.76     54.19 o
   4   1   5     2785.91     2772.78     72.62 o
 -10   2   5       38.12       31.41     31.51 o
  -9   2   5       79.65       90.86     31.30 o
  -8   2   5      424.18      404.16     28.40 o
  -7   2   5       13.56        4.76     30.35 o
  -6   2   5       37.36       38.35     19.45 o
  -5   2   5      528.51      528.81     23.96 o
  -4   2   5      194.81      197.20     27.43 o
  -3   2   5     2485.01     2536.95     38.80 o
  -2   2   5      588.05      587.26     32.48 o
  -1   2   5      143.50      123.27     27.23 o
   0   2   5        1.66        4.72     32.09 o
   1   2   5      170.18      179.54     33.04 o
   2   2   5     1505.23     1480.36     46.30 o
   3   2   5       73.84       78.17     33.48 o
   4   2   5     3043.77     3054.51     95.97 o
   5   2   5      599.45      617.76     96.93 o
 -10   3   5       15.46        8.51     31.50 o
  -9   3   5      148.40      120.45     31.26 o
  -8   3   5       32.23       23.01     30.76 o
  -7   3   5       12.81       30.39     27.96 o
  -6   3   5      875.17      842.33     26.30 o
  -5   3   5        5.90       -8.54     23.85 o
  -4   3   5     2339.95     2393.13     34.75 o
  -3   3   5      125.77       88.94     27.76 o
  -2   3   5     5199.53     5250.74    127.86 o
  -1   3   5      715.29      665.81     32.67 o
   0   3   5      580.10      620.31     36.50 o
   1   3   5      117.62      113.40     30.18 o
   2   3   5       49.81       40.36     29.59 o
   3   3   5       10.93       14.02     32.48 o
   4   3   5       19.06       14.70     52.66 o
   5   3   5      649.68      546.61     78.05 o
 -10   4   5        1.17       18.55     31.67 o
  -9   4   5        6.62        0.49     31.10 o
  -8   4   5        0.01       -4.21     30.78 o
  -7   4   5       17.12      -10.29     26.31 o
  -6   4   5       92.04       82.92     22.55 o
  -5   4   5      870.05      808.97     30.02 o
  -4   4   5     1585.57     1513.59     33.96 o
  -3   4   5        0.28       22.17     24.99 o
  -2   4   5     2796.14     2807.08     39.67 o
  -1   4   5     1499.24     1454.60     36.34 o
   0   4   5      434.06      465.43     31.50 o
   1   4   5       73.61       99.28     30.27 o
   2   4   5      328.71      308.52     34.07 o
   3   4   5     2278.05     2289.81     53.20 o
   4   4   5      908.01      831.83     55.98 o
   5   4   5       72.73       86.67     63.65 o
   6   4   5     2230.51     2213.58    310.68 o
 -10   5   5       29.19       32.73     27.50 o
  -9   5   5        5.83       -7.01     31.08 o
  -8   5   5        0.01        6.42     30.70 o
  -7   5   5       17.12       17.44     27.97 o
  -6   5   5        6.05       26.78     21.66 o
  -5   5   5       22.32       10.87     20.71 o
  -4   5   5      114.38      119.54     24.73 o
  -3   5   5     5770.76     5767.84     81.34 o
  -2   5   5     1181.19     1143.64     33.67 o
  -1   5   5      626.64      632.40     31.70 o
   0   5   5      522.30      512.18     32.01 o
   1   5   5     1484.66     1526.04     39.42 o
   2   5   5     1102.49     1126.35     39.13 o
   3   5   5      219.20      214.63     35.41 o
   4   5   5      613.32      603.22     51.03 o
   5   5   5      729.84      701.12    100.38 o
   6   5   5       39.87       39.54     57.69 o
 -10   6   5       28.67       -4.01     29.35 o
  -9   6   5       40.55       52.52     31.19 o
  -8   6   5       70.86       67.25     28.72 o
  -7   6   5       84.19       99.12     33.53 o
  -6   6   5       24.55       12.98     21.77 o
  -5   6   5       93.18       87.77     26.07 o
  -4   6   5        3.30        0.16     20.67 o
  -3   6   5     7762.93     8078.97    146.82 o
  -2   6   5      625.49      603.77     29.21 o
  -1   6   5       66.75       83.48     28.79 o
   0   6   5       31.49       37.55     25.97 o
   1   6   5      765.83      809.62     33.97 o
   2   6   5     1393.32     1506.07     41.23 o
   3   6   5       20.60       12.94     29.22 o
   4   6   5        1.33        8.02     42.17 o
   5   6   5      703.46      655.88     88.14 o
   6   6   5       15.47       16.49     53.98 o
 -10   7   5      118.23       98.67     31.86 o
  -9   7   5       15.76       22.48     26.90 o
  -8   7   5      738.27      739.63     31.53 o
  -7   7   5      247.39      248.96     29.15 o
  -6   7   5      795.26      762.52     26.46 o
  -5   7   5       30.39       32.95     23.63 o
  -4   7   5      775.11      740.67     27.87 o
  -3   7   5     2169.79     2162.61     35.93 o
  -2   7   5       29.77       57.03     27.84 o
  -1   7   5      689.89      687.38     28.42 o
   0   7   5      323.60      309.74     24.96 o
   1   7   5     1656.71     1660.96     39.84 o
   2   7   5      220.90      233.32     32.31 o
   3   7   5      990.29      984.18     40.02 o
   4   7   5       27.45       24.59     38.80 o
   5   7   5      314.19      331.87     88.82 o
   6   7   5      102.46      103.94     59.74 o
   7   7   5      116.71       78.31     76.37 o
  -9   8   5       70.24       50.44     29.23 o
  -8   8   5       26.38       10.33     30.90 o
  -7   8   5        9.15        4.07     30.38 o
  -6   8   5      100.94       96.58     22.37 o
  -5   8   5     1220.61     1248.82     31.74 o
  -4   8   5      264.98      262.91     23.64 o
  -3   8   5     2450.99     2527.55     50.18 o
  -2   8   5     1148.54     1159.95     29.24 o
  -1   8   5      211.91      193.43     29.37 o
   0   8   5      441.84      451.62     28.94 o
   1   8   5      975.31      945.18     34.57 o
   2   8   5      338.27      344.81     31.21 o
   3   8   5      206.38      228.38     35.90 o
   4   8   5      281.25      235.04     43.66 o
   5   8   5       81.99       37.08     72.43 o
   6   8   5      859.74      756.37     77.31 o
   7   8   5        3.55       -7.22     67.20 o
  -9   9   5      106.18       59.04     31.59 o
  -8   9   5      223.24      194.85     34.61 o
  -7   9   5      568.44      607.20     32.85 o
  -6   9   5      543.53      477.38     24.84 o
  -5   9   5      525.55      542.28     24.94 o
  -4   9   5      103.45       96.03     24.00 o
  -3   9   5     1033.03     1006.46     29.99 o
  -2   9   5       94.42       89.24     23.59 o
  -1   9   5     1181.40     1164.95     33.92 o
   0   9   5      856.40      841.15     32.96 o
   1   9   5      692.81      721.56     32.71 o
   2   9   5      799.01      773.81     35.22 o
   3   9   5     2457.45     2368.75     53.40 o
   4   9   5       95.30       77.54     40.32 o
   5   9   5     1300.39     1285.03     66.37 o
   6   9   5     1742.15     1666.10     86.33 o
   7   9   5        0.69       -4.57     60.11 o
   8   9   5        8.79       10.82     99.79 o
  -9  10   5       14.62        8.83     31.43 o
  -8  10   5       27.47       12.56     28.66 o
  -7  10   5        1.18        9.28     30.25 o
  -6  10   5       36.73       16.01     25.45 o
  -5  10   5      837.52      761.22     28.04 o
  -4  10   5      112.16      125.78     22.49 o
  -3  10   5        0.08       -4.35     20.73 o
  -2  10   5       13.96       15.04     21.10 o
  -1  10   5      779.68      797.85     32.08 o
   0  10   5       31.20       19.99     27.54 o
   1  10   5      278.49      284.81     30.60 o
   2  10   5      358.75      351.23     30.87 o
   3  10   5       24.81       19.51     31.60 o
   4  10   5       25.27       14.01     34.17 o
   5  10   5      175.41      191.62     47.53 o
   6  10   5      169.37      117.38     68.73 o
   7  10   5      693.69      705.81     64.90 o
   8  10   5      522.16      512.64     77.63 o
  -9  11   5        8.57       26.00     26.98 o
  -8  11   5       20.52        2.76     33.80 o
  -7  11   5      665.75      671.32     29.44 o
  -6  11   5      342.85      335.62     26.94 o
  -5  11   5       35.04       24.67     23.98 o
  -4  11   5        0.06        3.98     23.40 o
  -3  11   5      212.92      195.20     23.11 o
  -2  11   5        0.05       -3.51     26.65 o
  -1  11   5       13.39       25.20     27.19 o
   0  11   5        2.15      -14.88     27.74 o
   1  11   5     1266.07     1329.99     34.25 o
   2  11   5      191.51      212.07     34.54 o
   3  11   5       42.13       36.92     31.52 o
   4  11   5      479.12      514.68     39.06 o
   5  11   5      189.84      195.38     51.64 o
   6  11   5       36.78       57.78     90.78 o
   7  11   5      208.62      208.33     59.61 o
   8  11   5       15.43        5.48     61.75 o
   9  11   5       36.51       39.61    110.12 o
  -9  12   5        1.24       -3.64     31.30 o
  -8  12   5       68.30       52.76     34.06 o
  -7  12   5        0.89      -21.46     33.50 o
  -6  12   5      630.64      698.38     35.53 o
  -5  12   5       13.73        4.85     21.66 o
  -4  12   5      610.44      593.90     26.91 o
  -3  12   5      386.86      445.12     27.98 o
  -2  12   5      159.69      181.95     27.11 o
  -1  12   5      773.65      780.61     28.58 o
   0  12   5        2.46       15.37     24.67 o
   1  12   5      525.45      501.04     30.52 o
   2  12   5      163.72      167.31     32.52 o
   3  12   5      267.59      241.09     34.89 o
   4  12   5      117.23      122.53     34.89 o
   5  12   5     2356.85     2300.16    109.67 o
   6  12   5     1538.95     1466.66     95.16 o
   7  12   5      927.42      880.06     65.54 o
   8  12   5        2.37       11.11     58.38 o
   9  12   5      247.47      195.47     93.92 o
  -9  13   5       11.39        5.77     34.45 o
  -8  13   5       97.52      101.03     34.03 o
  -7  13   5       18.06       41.32     33.41 o
  -6  13   5     1691.69     1738.28     36.92 o
  -5  13   5      944.62      905.47     29.86 o
  -4  13   5      209.72      205.52     21.36 o
  -3  13   5      206.20      234.20     23.53 o
  -2  13   5       68.23       70.39     22.44 o
  -1  13   5       44.62       46.41     21.48 o
   0  13   5      144.71      164.32     22.55 o
   1  13   5      947.87      902.99     32.71 o
   2  13   5      488.93      525.73     31.16 o
   3  13   5      288.26      333.85     43.08 o
   4  13   5     1229.33     1255.22     44.20 o
   5  13   5       14.89       -2.23     44.61 o
   6  13   5       90.04      111.02     75.83 o
   7  13   5      216.58      200.49     54.52 o
   8  13   5      211.59      225.26     58.38 o
   9  13   5      140.31      150.51     89.55 o
  -9  14   5       61.94       15.92     34.65 o
  -8  14   5       31.64       32.20     30.48 o
  -7  14   5        4.18       14.88     33.46 o
  -6  14   5      102.59       85.08     30.45 o
  -5  14   5      301.02      310.41     27.20 o
  -4  14   5      488.69      482.37     24.91 o
  -3  14   5      646.47      597.49     26.22 o
  -2  14   5       74.16       82.18     22.37 o
  -1  14   5      427.71      449.79     24.88 o
   0  14   5     3229.51     3416.91     55.74 o
   1  14   5     1181.22     1237.99     33.22 o
   2  14   5      815.63      800.50     32.14 o
   3  14   5       65.51       58.19     37.57 o
   4  14   5       51.98       41.08     35.22 o
   5  14   5        4.90      -13.93     49.39 o
   6  14   5      955.63     1007.38    104.83 o
   7  14   5       91.40      110.35     93.65 o
   8  14   5       90.84       65.37     56.45 o
   9  14   5       35.21       62.11     65.93 o
  -9  15   5       24.91       -5.40     38.76 o
  -8  15   5        0.29       23.80     33.62 o
  -7  15   5      295.42      303.96     31.72 o
  -6  15   5      341.87      378.43     31.65 o
  -5  15   5        4.73       20.02     23.33 o
  -4  15   5       64.73       36.15     26.13 o
  -3  15   5       19.21       14.34     23.75 o
  -2  15   5      106.81      101.71     24.12 o
  -1  15   5      845.16      847.96     26.95 o
   0  15   5      174.07      196.99     23.89 o
   1  15   5        0.78        5.02     23.87 o
   2  15   5      368.20      388.25     31.14 o
   3  15   5        9.02        8.42     26.45 o
   4  15   5      759.98      740.10     38.67 o
   5  15   5     1201.48     1205.09     61.86 o
   6  15   5      422.15      412.91     78.70 o
   7  15   5        2.40       18.20     92.90 o
   8  15   5        5.31       21.30     55.50 o
   9  15   5       56.56       47.39     60.14 o
  -9  16   5      186.64      169.48     35.73 o
  -8  16   5       19.85        1.63     33.98 o
  -7  16   5      232.13      270.29     31.51 o
  -6  16   5      320.46      295.84     31.10 o
  -5  16   5      611.52      591.60     24.05 o
  -4  16   5        8.78        5.28     21.97 o
  -3  16   5       36.55       40.70     19.33 o
  -2  16   5      111.41       91.52     19.73 o
  -1  16   5      165.31      167.56     21.93 o
   0  16   5       17.00       35.10     23.75 o
   1  16   5     1447.99     1488.27     34.84 o
   2  16   5     2392.95     2442.62     44.74 o
   3  16   5      232.48      268.56     28.76 o
   4  16   5        7.57       -3.22     31.18 o
   5  16   5        4.31       13.29    122.81 o
   6  16   5      436.27      462.01     56.41 o
   7  16   5       24.79       36.48     46.15 o
   8  16   5        2.63        0.17     53.59 o
   9  16   5       27.54       12.10     56.99 o
  -9  17   5       47.30       31.65     38.77 o
  -8  17   5       65.70       70.31     38.18 o
  -7  17   5       52.00       34.09     37.86 o
  -6  17   5      112.33      134.02     30.40 o
  -5  17   5      443.09      426.14     23.02 o
  -4  17   5       43.99       43.33     24.09 o
  -3  17   5      168.06      153.79     24.23 o
  -2  17   5     1532.66     1574.17     30.48 o
  -1  17   5       41.61       55.73     26.43 o
   0  17   5      165.28      194.28     27.46 o
   1  17   5     1319.69     1301.76     33.51 o
   2  17   5        8.21        1.92     27.21 o
   3  17   5        7.78        2.72     26.56 o
   4  17   5     4058.28     4126.71     54.95 o
   5  17   5     1009.09      940.54    134.66 o
   6  17   5     2037.96     2065.33    114.46 o
   7  17   5       27.93       28.41     64.50 o
   8  17   5       23.63       13.86     50.18 o
   9  17   5        4.98        5.51     56.60 o
  -9  18   5       75.23       29.23     39.26 o
  -8  18   5       72.37      107.66     38.11 o
  -7  18   5      258.15      187.20     38.51 o
  -6  18   5        4.20        4.36     37.16 o
  -5  18   5      485.24      479.29     26.32 o
  -4  18   5     6357.12     6259.70     81.67 o
  -3  18   5       11.46       27.23     23.47 o
  -2  18   5        2.32       10.53     23.60 o
  -1  18   5      596.81      619.44     27.41 o
   0  18   5     2558.10     2653.10     57.61 o
   1  18   5      271.84      309.71     27.78 o
   2  18   5     1781.66     1830.84     37.21 o
   3  18   5       70.94       83.84     27.04 o
   4  18   5      534.27      476.85     33.07 o
   5  18   5       41.12       39.80    102.19 o
   6  18   5      123.01       81.29     53.78 o
   7  18   5       49.60       41.00     58.41 o
   8  18   5        0.88      -14.18     54.08 o
  -9  19   5       12.31       24.58     38.84 o
  -8  19   5        0.00       -6.52     34.19 o
  -7  19   5        6.96       -4.21     30.57 o
  -6  19   5      183.04      184.49     37.79 o
  -5  19   5       28.91       24.91     30.01 o
  -4  19   5      170.23      162.98     27.01 o
  -3  19   5      286.63      270.94     25.09 o
  -2  19   5     1818.44     1776.16     31.29 o
  -1  19   5        1.17        3.85     20.55 o
   0  19   5        0.00       -6.92     29.42 o
   1  19   5      358.83      387.63     26.76 o
   2  19   5       61.79       70.37     27.08 o
   3  19   5      244.20      264.97     29.20 o
   4  19   5       25.38       19.62     29.36 o
   5  19   5      630.86      607.10     76.58 o
   6  19   5        5.74      -17.89     63.76 o
   7  19   5      229.25      250.52     66.29 o
   8  19   5        1.57        4.23     49.91 o
  -9  20   5       36.53       43.42     38.89 o
  -8  20   5        2.21      -10.49     31.26 o
  -7  20   5      214.88      250.29     38.36 o
  -6  20   5      252.21      252.38     44.03 o
  -5  20   5      386.41      389.03     31.86 o
  -4  20   5     1292.51     1316.38     31.79 o
  -3  20   5        3.23       -3.83     23.68 o
  -2  20   5        0.14        3.27     23.66 o
  -1  20   5      114.72      105.67     24.04 o
   0  20   5      370.74      382.11     31.41 o
   1  20   5       34.86       44.71     25.94 o
   2  20   5        1.57       -2.71     25.76 o
   3  20   5       39.85       22.85     26.62 o
   4  20   5     1019.22     1032.83     47.71 o
   5  20   5       23.78       26.32     49.92 o
   6  20   5      322.01      328.63     49.19 o
   7  20   5       49.40       30.04     53.51 o
   8  20   5       41.91       42.69     54.49 o
  -8  21   5        1.72      -19.28     38.51 o
  -7  21   5       20.57        8.84     33.52 o
  -6  21   5      656.60      666.43     39.58 o
  -5  21   5      421.09      442.38     28.13 o
  -4  21   5       34.92       16.15     21.86 o
  -3  21   5      511.44      481.32     28.13 o
  -2  21   5      919.31      941.98     30.34 o
  -1  21   5      257.40      294.84     25.02 o
   0  21   5      354.74      367.71     25.74 o
   1  21   5       19.07       24.89     25.82 o
   2  21   5       10.03       13.81     25.85 o
   3  21   5      129.63      138.06     27.39 o
   4  21   5      290.05      306.45     45.10 o
   5  21   5      281.70      241.75     50.08 o
   6  21   5      168.68      152.22     45.29 o
   7  21   5       17.25       -0.10     58.46 o
   8  21   5       59.00       48.23     50.76 o
  -8  22   5       13.66       -7.67     34.47 o
  -7  22   5       71.87       61.34     33.81 o
  -6  22   5      304.52      296.50     35.45 o
  -5  22   5       35.79       43.98     33.40 o
  -4  22   5     1000.13     1049.75     32.72 o
  -3  22   5      213.23      207.38     23.20 o
  -2  22   5      396.33      398.39     22.93 o
  -1  22   5       62.60       66.73     26.15 o
   0  22   5      582.35      629.93     28.92 o
   1  22   5        6.36       10.82     23.58 o
   2  22   5      289.70      302.65     28.44 o
   3  22   5       84.00       97.28     28.19 o
   4  22   5       79.17       71.93     39.27 o
   5  22   5      228.30      250.49     44.14 o
   6  22   5      186.77      157.38     47.51 o
   7  22   5      128.73      127.19     60.20 o
   8  22   5       16.29       26.76     47.22 o
  -8  23   5        1.70       -6.78     33.93 o
  -7  23   5       11.45      -20.24     38.03 o
  -6  23   5        1.36      -14.40     33.38 o
  -5  23   5      406.68      415.25     35.57 o
  -4  23   5      283.69      274.84     31.07 o
  -3  23   5       53.05       35.52     23.79 o
  -2  23   5       53.36       49.32     24.00 o
  -1  23   5       57.33       41.20     23.84 o
   0  23   5        0.36        1.97     19.07 o
   1  23   5      261.09      252.14     25.11 o
   2  23   5       21.17       11.27     25.92 o
   3  23   5        1.10       -9.95     29.97 o
   4  23   5     1159.14     1187.39     44.74 o
   5  23   5      347.36      325.26     38.66 o
   6  23   5        4.99       38.28     43.65 o
   7  23   5      144.67       89.13     60.86 o
   8  23   5        0.01        1.72     46.80 o
  -8  24   5      146.60      143.85     38.98 o
  -7  24   5       33.99       50.32     37.86 o
  -6  24   5        6.54        9.35     28.39 o
  -5  24   5        1.57       -2.78     33.29 o
  -4  24   5       26.11        7.08     36.89 o
  -3  24   5       69.28       75.06     23.82 o
  -2  24   5       43.37       67.10     20.75 o
  -1  24   5       12.72       23.42     23.55 o
   0  24   5       58.51       55.99     23.96 o
   1  24   5        5.98       -2.37     23.56 o
   2  24   5      504.52      467.50     27.41 o
   3  24   5      274.26      228.31     47.06 o
   4  24   5      294.52      268.83     40.14 o
   5  24   5        0.00        7.02     36.80 o
   6  24   5        5.00        9.11     39.74 o
   7  24   5       50.81       19.48     59.57 o
   8  24   5        1.12       23.99     46.44 o
  -8  25   5        5.27       28.20     34.00 o
  -7  25   5       32.16       39.59     34.12 o
  -6  25   5       85.24      115.37     33.45 o
  -5  25   5        6.44       18.34     33.35 o
  -4  25   5      101.98       67.72     33.55 o
  -3  25   5        4.20       -1.99     27.36 o
  -2  25   5       34.83        8.89     25.91 o
  -1  25   5      112.99       74.73     22.28 o
   0  25   5       79.11       75.21     23.74 o
   1  25   5       17.41       12.08     21.98 o
   2  25   5      424.74      422.65     28.34 o
   3  25   5      531.70      504.76     55.13 o
   4  25   5     1179.77     1253.66     44.90 o
   5  25   5        3.19       10.78     36.93 o
   6  25   5        1.33      -14.58     40.76 o
   7  25   5       64.51       40.81     53.41 o
   8  25   5        0.08       10.63     50.30 o
  -8  26   5       72.42       55.23     38.89 o
  -7  26   5      141.57      103.26     31.75 o
  -6  26   5       97.19       77.75     34.02 o
  -5  26   5      249.33      207.64     31.08 o
  -4  26   5       88.32       69.05     33.12 o
  -3  26   5      300.52      287.14     31.02 o
  -2  26   5        0.43       11.44     24.88 o
  -1  26   5       33.00        6.65     26.09 o
   0  26   5      549.28      526.27     26.60 o
   1  26   5      533.11      538.04     26.90 o
   2  26   5      342.05      281.38     30.93 o
   3  26   5      266.99      207.02     38.26 o
   4  26   5      130.87       81.48     36.49 o
   5  26   5      287.00      289.58     38.47 o
   6  26   5       37.06       34.44     39.96 o
   7  26   5       91.99       91.23     47.72 o
  -8  27   5        4.07      -34.32     38.54 o
  -7  27   5      207.55      199.37     30.02 o
  -6  27   5      107.24       84.49     29.15 o
  -5  27   5      102.05       67.93     30.68 o
  -4  27   5      375.80      354.16     29.43 o
  -3  27   5       17.06       13.58     33.03 o
  -2  27   5      185.01      183.67     33.73 o
  -1  27   5       14.81       16.22     25.75 o
   0  27   5     1117.18     1144.22     32.73 o
   1  27   5       18.89        3.66     24.84 o
   2  27   5      113.55      103.47     38.72 o
   3  27   5      379.19      369.40     35.85 o
   4  27   5      786.65      781.64     38.09 o
   5  27   5      132.53      125.90     36.80 o
   6  27   5      315.42      355.18     41.58 o
   7  27   5        7.29       20.59     42.74 o
  -7  28   5        1.69       13.45     26.89 o
  -6  28   5        0.85        2.48     33.78 o
  -5  28   5       46.05        4.17     25.33 o
  -4  28   5      121.68      109.27     30.71 o
  -3  28   5      344.76      349.90     31.35 o
  -2  28   5     3588.42     3777.72     51.22 o
  -1  28   5       61.42       74.39     30.02 o
   0  28   5      161.83      174.12     29.41 o
   1  28   5        1.90        8.72     29.79 o
   2  28   5       28.40        7.88     32.98 o
   3  28   5      213.50      188.59     32.15 o
   4  28   5     1663.85     1698.76     41.93 o
   5  28   5      170.82      140.42     35.77 o
   6  28   5        7.50       28.22     37.50 o
   7  28   5      114.51       74.75     43.68 o
  -7  29   5       31.07       21.84     25.47 o
  -6  29   5      183.07      193.10     34.20 o
  -5  29   5      278.62      273.40     27.56 o
  -4  29   5       16.70       -7.45     33.29 o
  -3  29   5      332.39      336.22     31.23 o
  -2  29   5      275.21      346.67     31.97 o
  -1  29   5      664.44      680.12     33.44 o
   0  29   5      182.74      161.60     28.97 o
   1  29   5       51.65       60.19     33.21 o
   2  29   5      737.26      836.29     40.79 o
   3  29   5      778.46      744.52     36.41 o
   4  29   5       95.89       86.83     33.98 o
   5  29   5       40.24       12.53     37.95 o
   6  29   5       44.05       41.24     38.06 o
   7  29   5      161.53      182.16     42.02 o
  -7  30   5        9.45       17.13     26.89 o
  -6  30   5       67.62       32.47     34.19 o
  -5  30   5      104.12       77.87     30.70 o
  -4  30   5      215.40      158.86     28.74 o
  -3  30   5        4.72       -4.76     33.09 o
  -2  30   5       56.77       74.63     30.42 o
  -1  30   5        3.31        9.49     30.29 o
   0  30   5     1686.70     1814.68     41.01 o
   1  30   5      359.75      349.06     31.71 o
   2  30   5       62.97       13.16     37.44 o
   3  30   5      445.18      402.29     32.44 o
   4  30   5      165.25      165.16     35.66 o
   5  30   5       36.33       38.00     35.96 o
   6  30   5       29.50       39.94     37.73 o
   7  30   5       18.81        1.22     40.94 o
  -7  31   5       54.18       40.12     27.35 o
  -6  31   5        0.50      -12.01     33.93 o
  -5  31   5       85.94       79.22     28.98 o
  -4  31   5        0.00       36.94     30.33 o
  -3  31   5       15.67       19.72     30.17 o
  -2  31   5      585.67      613.06     32.95 o
  -1  31   5      615.66      637.21     32.54 o
   0  31   5      592.48      589.38     30.60 o
   1  31   5      105.62       82.98     30.79 o
   2  31   5      536.02      523.66     33.61 o
   3  31   5      253.15      254.84     34.53 o
   4  31   5      373.77      413.03     35.34 o
   5  31   5      209.52      185.75     35.73 o
   6  31   5       25.70       26.50     34.04 o
  -6  32   5       59.07       40.88     34.17 o
  -5  32   5        6.51        8.70     28.80 o
  -4  32   5       75.40       82.66     33.74 o
  -3  32   5        4.71       23.07     30.30 o
  -2  32   5     1901.66     1873.04     37.34 o
  -1  32   5        0.57        3.44     33.18 o
   0  32   5      791.82      864.04     33.89 o
   1  32   5       67.22      116.26     30.75 o
   2  32   5      790.46      839.57     36.63 o
   3  32   5        1.17       12.04     33.60 o
   4  32   5        0.27        5.29     35.03 o
   5  32   5       23.97        6.52     36.23 o
   6  32   5       60.78       65.64     33.23 o
  -6  33   5        0.96       26.64     26.73 o
  -5  33   5      322.76      325.00     32.81 o
  -4  33   5        7.40       17.75     26.39 o
  -3  33   5      148.93      128.21     33.87 o
  -2  33   5      208.77      185.78     34.33 o
  -1  33   5       25.16        4.70     26.30 o
   0  33   5        1.46       -4.50     28.28 o
   1  33   5       26.33       -6.96     30.40 o
   2  33   5      198.04      246.00     34.18 o
   3  33   5      180.28      143.27     31.45 o
   4  33   5       22.77       27.61     33.86 o
   5  33   5        6.27        6.58     36.28 o
   6  33   5        6.53        3.26     35.13 o
  -6  34   5       17.48       30.26     34.06 o
  -5  34   5        0.67       19.41     33.91 o
  -4  34   5        2.12       26.89     30.43 o
  -3  34   5        8.25       12.20     26.24 o
  -2  34   5      200.80      183.84     29.09 o
  -1  34   5        0.52        0.50     30.36 o
   0  34   5       61.98       41.09     30.70 o
   1  34   5       64.23       21.89     30.55 o
   2  34   5       74.76       30.44     33.92 o
   3  34   5       20.77       17.26     31.74 o
   4  34   5        1.91       -5.34     33.82 o
   5  34   5        3.67      -13.02     35.43 o
   6  34   5        5.89        0.51     35.18 o
  -6  35   5       17.59       41.05     33.94 o
  -5  35   5       69.75       58.26     34.26 o
  -4  35   5       88.44      110.66     33.98 o
  -3  35   5      153.85      127.97     28.96 o
  -2  35   5      154.81      165.68     33.87 o
  -1  35   5       44.40       52.89     30.69 o
   0  35   5       21.72       28.37     28.32 o
   1  35   5        9.72        2.46     33.69 o
   2  35   5       74.70       70.81     31.02 o
   3  35   5       46.65       41.16     31.16 o
   4  35   5      129.45      149.19     34.77 o
   5  35   5      137.91      184.88     36.13 o
  -5  36   5        3.01       11.85     26.85 o
  -4  36   5       16.62       -6.90     33.81 o
  -3  36   5        2.13       15.09     26.57 o
  -2  36   5       77.67       61.16     26.82 o
  -1  36   5        1.67       11.22     35.76 o
   0  36   5      150.85      152.90     34.04 o
   1  36   5       29.07        6.19     33.90 o
   2  36   5       43.86       21.19     33.85 o
   3  36   5      212.18      174.16     34.90 o
   4  36   5      186.43      156.95     32.74 o
   5  36   5       38.64       41.26     35.70 o
  -5  37   5       36.27       14.74     28.70 o
  -4  37   5      156.30      134.84     31.14 o
  -3  37   5      753.98      732.39     34.12 o
  -2  37   5       78.53       51.87     33.90 o
  -1  37   5        1.02       21.21     30.66 o
   0  37   5      135.04      142.19     33.99 o
   1  37   5      129.64      129.24     31.36 o
   2  37   5       22.28       13.00     33.75 o
   3  37   5        4.53      -13.29     34.15 o
   4  37   5        0.48       -0.43     31.33 o
   5  37   5       35.54       20.64     35.86 o
  -5  38   5        3.90      -40.52     27.01 o
  -4  38   5       11.54       24.00     33.69 o
  -3  38   5      224.43      211.03     32.07 o
  -2  38   5       57.53       40.62     30.92 o
  -1  38   5      187.43      214.62     29.33 o
   0  38   5       25.29       24.53     28.90 o
   1  38   5       45.38       36.40     31.43 o
   2  38   5       15.22       16.29     31.17 o
   3  38   5      121.58       89.31     34.71 o
   4  38   5        0.41       19.29     31.35 o
  -4  39   5        0.07        7.72     30.85 o
  -3  39   5       10.80       -0.75     26.91 o
  -2  39   5       40.72       23.15     28.92 o
  -1  39   5      101.57       80.80     34.25 o
   0  39   5       26.88       -2.65     31.33 o
   1  39   5      210.37      192.59     34.66 o
   2  39   5       33.14       75.11     34.08 o
   3  39   5       28.36       48.70     34.21 o
   4  39   5       23.52       41.10     31.23 o
  -4  40   5      317.00      274.93     32.54 o
  -3  40   5       13.36       12.52     30.89 o
  -2  40   5      101.91      147.87     29.14 o
  -1  40   5       32.64       19.82     34.14 o
   0  40   5       58.04       63.86     34.30 o
   1  40   5       20.17       33.26     31.08 o
   2  40   5        0.83      -26.01     28.93 o
   3  40   5       53.87       92.43     32.38 o
  -3  41   5       30.49       21.52     28.84 o
  -2  41   5       12.02       32.52     28.63 o
  -1  41   5        0.08       29.57     34.04 o
   0  41   5      146.25      118.04     31.64 o
   1  41   5       12.38       -1.24     34.08 o
   2  41   5       60.23       50.10     31.41 o
   3  41   5       11.26       11.62     31.57 o
  -2  42   5       27.01       -1.53     34.22 o
  -1  42   5       44.65       81.57     34.03 o
   0  42   5       24.94       51.23     33.77 o
   1  42   5      114.53      128.39     31.79 o
   2  42   5      100.25      106.11     31.63 o
  -1  43   5        5.12       -4.49     31.49 o
   0  43   5       87.71       70.19     31.23 o
   1  43   5        1.91       -4.06     34.11 o
  -9   0   6      109.81      134.42     44.93 o
  -8   0   6       86.12       23.66     44.11 o
  -7   0   6       24.98        8.44     33.32 o
  -6   0   6       24.59       22.45     36.62 o
  -5   0   6      412.49      328.91     34.98 o
  -4   0   6      103.92       89.95     33.77 o
  -3   0   6     3625.48     3674.68     65.10 o
  -2   0   6      179.69      157.26     35.58 o
  -1   0   6     2562.60     2494.09     56.77 o
   0   0   6      252.92      241.48     38.32 o
   1   0   6     2205.73     2156.69     63.32 o
   2   0   6      154.43      184.47     45.11 o
   3   0   6      854.11      857.16     61.61 o
   4   0   6     1634.92     1672.75     67.73 o
   5   0   6     1595.83     1394.28    105.59 o
  -9   1   6       24.24       12.31     31.57 o
  -8   1   6        0.55       -9.60     26.58 o
  -7   1   6        1.32       13.25     28.06 o
  -6   1   6       42.23       35.53     27.67 o
  -5   1   6      416.54      382.83     25.15 o
  -4   1   6      159.62      173.05     26.51 o
  -3   1   6      774.10      845.37     34.29 o
  -2   1   6      904.38      965.62     32.71 o
  -1   1   6        7.45       33.38     30.22 o
   0   1   6       10.77        6.11     29.94 o
   1   1   6       28.72       26.33     30.17 o
   2   1   6      640.52      689.93     37.08 o
   3   1   6       68.19       62.63     33.48 o
   4   1   6      456.04      485.22     39.26 o
   5   1   6      628.21      660.41     88.99 o
  -9   2   6        4.55       16.94     25.53 o
  -8   2   6       64.48       57.36     28.59 o
  -7   2   6       11.29       25.97     26.38 o
  -6   2   6       10.93        9.49     29.75 o
  -5   2   6      465.37      444.81     27.76 o
  -4   2   6        3.17       12.56     23.40 o
  -3   2   6     1026.37     1046.83     34.38 o
  -2   2   6      240.66      262.42     30.64 o
  -1   2   6     1114.85     1147.06     34.99 o
   0   2   6      646.31      650.44     34.28 o
   1   2   6       20.78       33.15     29.82 o
   2   2   6        5.76        9.17     27.56 o
   3   2   6      651.52      677.82     34.82 o
   4   2   6      436.32      451.67     39.63 o
   5   2   6     1197.33     1132.98    133.23 o
  -9   3   6        0.24      -35.14     27.47 o
  -8   3   6       12.14      -13.45     28.60 o
  -7   3   6      146.02      142.14     30.71 o
  -6   3   6        1.83       16.62     25.75 o
  -5   3   6      662.71      569.65     28.41 o
  -4   3   6      261.33      262.45     24.92 o
  -3   3   6       32.20       32.48     26.44 o
  -2   3   6     1377.76     1316.42     31.46 o
  -1   3   6      853.07      905.21     30.09 o
   0   3   6       13.87        6.03     24.42 o
   1   3   6       23.85        6.29     26.46 o
   2   3   6     2761.28     2887.32     47.22 o
   3   3   6      407.15      411.84     33.47 o
   4   3   6      104.64      107.76     35.62 o
   5   3   6      878.61      858.57     77.95 o
  -9   4   6        9.88       38.96     28.77 o
  -8   4   6        0.14        6.97     30.97 o
  -7   4   6      157.49      139.99     26.78 o
  -6   4   6      547.14      524.31     31.99 o
  -5   4   6      184.05      186.68     24.87 o
  -4   4   6       46.19        8.75     20.84 o
  -3   4   6     1464.45     1415.96     28.93 o
  -2   4   6       31.13       45.33     21.05 o
  -1   4   6       98.80      102.33     25.21 o
   0   4   6       12.07       32.77     24.62 o
   1   4   6        1.10       10.04     27.55 o
   2   4   6       79.47       92.75     28.13 o
   3   4   6       88.75       83.89     29.13 o
   4   4   6      138.37      119.32     35.50 o
   5   4   6       64.64       26.97     58.31 o
   6   4   6       32.31       34.81    105.00 o
  -9   5   6       36.76       25.61     31.31 o
  -8   5   6       54.37       24.90     28.79 o
  -7   5   6      161.22      152.00     28.50 o
  -6   5   6       89.60       66.35     33.21 o
  -5   5   6        0.76       20.16     25.81 o
  -4   5   6      151.63      169.08     22.72 o
  -3   5   6      741.30      799.38     28.23 o
  -2   5   6      263.55      276.22     25.86 o
  -1   5   6      908.25      893.63     28.44 o
   0   5   6     1290.53     1348.83     34.69 o
   1   5   6       24.40       17.68     27.72 o
   2   5   6      118.96      133.45     30.29 o
   3   5   6      276.89      272.40     32.15 o
   4   5   6        3.91       -6.54     42.04 o
   5   5   6      212.98      151.33     56.63 o
   6   5   6        6.26        4.12     88.76 o
  -9   6   6        5.05       10.76     31.27 o
  -8   6   6      126.51      126.57     25.78 o
  -7   6   6      180.05      168.08     31.22 o
  -6   6   6        0.87        7.57     32.93 o
  -5   6   6        3.51       -0.43     23.37 o
  -4   6   6      230.79      192.84     24.67 o
  -3   6   6       76.00      105.60     26.40 o
  -2   6   6       20.11       39.29     23.89 o
  -1   6   6      261.06      297.74     25.79 o
   0   6   6      167.33      182.79     27.61 o
   1   6   6      180.71      170.64     27.64 o
   2   6   6      266.13      314.67     30.74 o
   3   6   6       27.11       18.89     29.65 o
   4   6   6      290.47      291.21     50.18 o
   5   6   6      475.78      434.39     61.09 o
   6   6   6      175.59      160.01     84.32 o
  -9   7   6       33.99       26.56     29.22 o
  -8   7   6        3.23      -15.83     30.95 o
  -7   7   6       20.77       14.90     30.44 o
  -6   7   6      652.38      667.25     30.92 o
  -5   7   6      105.22      110.64     24.19 o
  -4   7   6       66.08       51.69     23.94 o
  -3   7   6      584.54      578.16     28.74 o
  -2   7   6     1930.89     1983.55     35.42 o
  -1   7   6      271.56      299.55     25.87 o
   0   7   6      203.05      227.40     27.96 o
   1   7   6      681.96      731.26     32.44 o
   2   7   6       54.24       55.99     28.68 o
   3   7   6        0.01       -4.50     27.10 o
   4   7   6      188.83      173.75     40.22 o
   5   7   6      978.31      947.72     90.33 o
   6   7   6        2.64        8.69     73.02 o
   7   7   6        3.00        2.94    129.27 o
  -9   8   6       72.85       83.69     29.51 o
  -8   8   6       10.28       32.07     30.75 o
  -7   8   6       24.81        7.34     33.63 o
  -6   8   6      898.50      960.75     36.42 o
  -5   8   6     1160.44     1137.67     33.27 o
  -4   8   6        4.53       11.28     21.70 o
  -3   8   6        0.12       -0.60     25.89 o
  -2   8   6        0.05       -2.98     22.15 o
  -1   8   6      480.79      503.36     26.96 o
   0   8   6      142.54      164.50     26.91 o
   1   8   6     2027.70     1986.25     39.84 o
   2   8   6      352.61      366.06     30.69 o
   3   8   6      129.32      158.05     30.69 o
   4   8   6        5.90        4.20     35.55 o
   5   8   6      205.96      190.18     75.83 o
   6   8   6      600.06      593.74     80.49 o
   7   8   6      456.06      429.95     81.49 o
  -9   9   6       75.31       75.70     29.34 o
  -8   9   6       39.02       43.30     26.84 o
  -7   9   6      216.03      177.09     28.87 o
  -6   9   6     1195.42     1185.92     37.14 o
  -5   9   6      143.76      158.67     26.67 o
  -4   9   6        3.39       10.41     23.38 o
  -3   9   6     1297.30     1297.71     30.20 o
  -2   9   6       13.04       15.08     25.96 o
  -1   9   6        2.31      -13.90     23.95 o
   0   9   6      202.89      268.95     27.61 o
   1   9   6        7.20       15.97     26.50 o
   2   9   6       34.24       54.05     27.15 o
   3   9   6      225.71      208.32     33.23 o
   4   9   6      864.64      806.76     42.61 o
   5   9   6      196.58      193.05     74.85 o
   6   9   6      254.21      253.32    110.42 o
   7   9   6       29.52       21.55     65.50 o
  -9  10   6       15.39       18.10     29.15 o
  -8  10   6       24.87       27.80     34.09 o
  -7  10   6        0.32       24.10     26.16 o
  -6  10   6       10.22      -14.82     30.12 o
  -5  10   6      174.09      201.27     24.99 o
  -4  10   6       84.53       69.14     23.92 o
  -3  10   6       23.35       16.22     23.93 o
  -2  10   6        1.05       -5.15     23.70 o
  -1  10   6      920.12      946.61     29.46 o
   0  10   6      185.81      175.41     27.13 o
   1  10   6       23.68        9.47     27.18 o
   2  10   6      405.10      385.51     30.64 o
   3  10   6      316.17      304.72     34.17 o
   4  10   6       90.30       73.22     36.95 o
   5  10   6      294.24      253.92     94.18 o
   6  10   6        5.10        5.21    106.04 o
   7  10   6        1.02        4.05     62.93 o
   8  10   6      109.85       72.46    114.17 o
  -9  11   6       59.72       54.36     29.43 o
  -8  11   6        1.04       21.70     33.67 o
  -7  11   6       52.25       41.27     28.32 o
  -6  11   6        8.32       14.13     26.00 o
  -5  11   6     4368.92     4340.86     63.15 o
  -4  11   6      645.03      676.11     28.90 o
  -3  11   6      515.08      520.28     24.95 o
  -2  11   6       34.92       23.95     21.73 o
  -1  11   6     2676.25     2816.78     66.40 o
   0  11   6      694.37      735.78     30.32 o
   1  11   6      205.38      209.55     27.44 o
   2  11   6       93.31       74.15     29.68 o
   3  11   6      396.67      403.45     34.96 o
   4  11   6      105.87       90.87     38.09 o
   5  11   6      654.30      721.81     85.19 o
   6  11   6      563.66      612.53    100.53 o
   7  11   6        4.34        3.05     55.22 o
   8  11   6       16.43        9.82     75.74 o
  -9  12   6        8.66        5.23     27.22 o
  -8  12   6       33.98       23.99     25.62 o
  -7  12   6       93.84      123.00     33.55 o
  -6  12   6      438.04      448.48     32.08 o
  -5  12   6      271.87      278.64     27.76 o
  -4  12   6        0.03       12.55     25.63 o
  -3  12   6      284.88      276.53     25.13 o
  -2  12   6      706.57      699.55     27.59 o
  -1  12   6      157.00      198.20     24.81 o
   0  12   6      519.20      556.87     29.00 o
   1  12   6     2072.97     2114.55     38.62 o
   2  12   6      582.53      618.07     35.32 o
   3  12   6      680.55      694.92     38.54 o
   4  12   6      244.78      214.08     34.62 o
   5  12   6     1212.35     1223.69     90.48 o
   6  12   6      105.36       89.20     92.45 o
   7  12   6       58.42       48.81     53.50 o
   8  12   6        0.03        7.44     63.57 o
  -9  13   6       86.79       77.14     31.65 o
  -8  13   6      126.03      109.61     31.35 o
  -7  13   6       61.29       40.76     28.51 o
  -6  13   6       78.20       45.76     33.28 o
  -5  13   6      934.73     1005.77     32.87 o
  -4  13   6      196.17      169.19     22.82 o
  -3  13   6      509.58      487.38     27.85 o
  -2  13   6      759.29      777.42     28.34 o
  -1  13   6      379.17      372.38     27.81 o
   0  13   6       23.35       15.18     26.05 o
   1  13   6       38.01       36.09     26.36 o
   2  13   6      424.23      427.24     33.55 o
   3  13   6      139.65      123.95     33.63 o
   4  13   6      291.71      282.58     36.57 o
   5  13   6      882.54     1014.56    101.13 o
   6  13   6      447.01      367.22     67.02 o
   7  13   6       42.92       22.67     55.89 o
   8  13   6      115.94       99.37     63.69 o
  -9  14   6       75.86       43.06     31.80 o
  -8  14   6        3.82       13.67     33.85 o
  -7  14   6       29.34       15.52     30.62 o
  -6  14   6      521.78      520.74     28.94 o
  -5  14   6       91.09      117.47     28.29 o
  -4  14   6      572.10      521.55     23.67 o
  -3  14   6        4.25        4.50     23.64 o
  -2  14   6        0.14        8.92     25.84 o
  -1  14   6      918.64      965.25     30.65 o
   0  14   6      278.51      279.90     25.46 o
   1  14   6      258.96      289.57     27.72 o
   2  14   6      386.18      349.36     31.87 o
   3  14   6       37.25       31.71     30.17 o
   4  14   6       74.59       55.62     32.86 o
   5  14   6        3.86        1.04     68.48 o
   6  14   6       96.81       80.22     64.54 o
   7  14   6      131.90      134.66     65.67 o
   8  14   6       74.87       34.32     59.88 o
  -9  15   6       23.29       14.27     34.54 o
  -8  15   6       63.82       55.00     34.21 o
  -7  15   6       50.39       33.46     33.67 o
  -6  15   6      138.07      107.29     30.81 o
  -5  15   6        7.93       18.53     32.58 o
  -4  15   6      159.05      157.53     21.43 o
  -3  15   6     1769.79     1741.30     44.80 o
  -2  15   6      411.05      378.00     27.81 o
  -1  15   6      275.26      262.21     25.25 o
   0  15   6      278.06      269.41     27.23 o
   1  15   6     1207.39     1288.02     36.96 o
   2  15   6      723.75      710.01     33.99 o
   3  15   6     1537.62     1526.36     53.20 o
   4  15   6      607.78      574.44     44.86 o
   5  15   6        0.02        9.58     76.41 o
   6  15   6      115.97      124.19     64.86 o
   7  15   6       15.83       17.29     64.64 o
   8  15   6       21.01       25.06     59.61 o
  -8  16   6        0.32       -8.34     31.23 o
  -7  16   6        1.09       18.14     30.57 o
  -6  16   6      134.63       97.71     26.97 o
  -5  16   6       70.77       64.96     32.92 o
  -4  16   6     1076.99     1016.92     26.30 o
  -3  16   6      733.93      735.55     26.11 o
  -2  16   6      474.65      454.04     28.01 o
  -1  16   6      578.58      594.07     26.31 o
   0  16   6      148.41      132.25     24.31 o
   1  16   6      107.56       95.01     26.49 o
   2  16   6       21.27       10.35     29.09 o
   3  16   6      776.36      775.62     35.72 o
   4  16   6        0.08        4.78     48.11 o
   5  16   6     2037.47     2155.91     85.05 o
   6  16   6      418.05      405.87     60.72 o
   7  16   6       22.23       36.14     57.31 o
   8  16   6        0.51        7.55     56.22 o
  -8  17   6       48.22       63.85     31.68 o
  -7  17   6       69.74       34.95     31.05 o
  -6  17   6      635.34      646.22     31.05 o
  -5  17   6      759.41      779.59     32.83 o
  -4  17   6       95.46       85.34     21.99 o
  -3  17   6      169.81      150.07     24.45 o
  -2  17   6       68.80       78.86     20.65 o
  -1  17   6      192.64      180.66     21.63 o
   0  17   6        0.84        0.76     25.89 o
   1  17   6       43.35       61.72     25.99 o
   2  17   6       61.57       54.59     26.94 o
   3  17   6       81.07       70.82     30.58 o
   4  17   6      548.52      641.75    110.12 o
   5  17   6       92.19       71.75    116.24 o
   6  17   6        1.28       -3.52     57.96 o
   7  17   6       12.75        1.25     65.51 o
   8  17   6        2.86       12.57     54.02 o
  -8  18   6       35.21       27.72     38.38 o
  -7  18   6        4.93        4.09     28.24 o
  -6  18   6        0.73       -1.66     26.38 o
  -5  18   6      112.04       68.42     33.66 o
  -4  18   6      251.73      245.05     25.62 o
  -3  18   6      286.67      300.10     23.00 o
  -2  18   6       51.02       41.43     17.62 o
  -1  18   6      388.31      399.20     25.83 o
   0  18   6      176.92      183.90     23.00 o
   1  18   6      240.70      264.67     27.49 o
   2  18   6      119.03      132.71     24.29 o
   3  18   6      678.41      676.67     34.38 o
   4  18   6       48.39       29.83     88.22 o
   5  18   6      653.17      684.42     90.28 o
   6  18   6      590.58      531.68     62.73 o
   7  18   6       75.17      104.47     66.29 o
   8  18   6       13.82        0.31     54.24 o
  -8  19   6       52.20       53.11     34.46 o
  -7  19   6       22.79       39.66     33.81 o
  -6  19   6        1.78        6.80     33.24 o
  -5  19   6     1890.12     1921.28     61.83 o
  -4  19   6      295.80      305.42     33.66 o
  -3  19   6      148.73      165.10     20.95 o
  -2  19   6       81.09       74.52     23.88 o
  -1  19   6      938.64      926.78     28.74 o
   0  19   6      114.07      116.58     26.47 o
   1  19   6      279.93      281.67     25.92 o
   2  19   6      200.30      202.33     27.22 o
   3  19   6     1682.40     1701.59     42.06 o
   4  19   6      207.09      234.51     91.84 o
   5  19   6       24.87       44.29     53.52 o
   6  19   6       58.65       50.59     53.10 o
   7  19   6       16.37       -6.75     53.92 o
   8  19   6      130.98      147.49     52.35 o
  -8  20   6      143.42      138.30     38.87 o
  -7  20   6      202.42      166.19     34.59 o
  -6  20   6       70.01       43.53     37.67 o
  -5  20   6        6.81        6.09     30.45 o
  -4  20   6       43.11       23.12     30.06 o
  -3  20   6     2897.36     2774.79     77.44 o
  -2  20   6       38.81       26.39     23.85 o
  -1  20   6      475.29      515.30     25.03 o
   0  20   6        3.93       32.28     23.31 o
   1  20   6      140.79      125.08     26.48 o
   2  20   6        6.75       -1.05     26.69 o
   3  20   6      185.61      178.16     42.33 o
   4  20   6        3.53       -6.25     56.39 o
   5  20   6      203.49      199.77     53.75 o
   6  20   6        1.88      -18.73     58.45 o
   7  20   6       52.00        4.44     58.83 o
   8  20   6       95.58       89.14     51.33 o
  -8  21   6        1.65       -0.12     28.94 o
  -7  21   6       55.39       52.21     34.09 o
  -6  21   6      200.13      196.96     38.66 o
  -5  21   6       34.55       24.26     32.93 o
  -4  21   6      493.85      477.53     44.80 o
  -3  21   6       98.61       98.44     26.92 o
  -2  21   6        0.93       10.87     25.66 o
  -1  21   6      227.66      206.39     21.79 o
   0  21   6        7.93        9.16     25.81 o
   1  21   6        6.60        2.44     25.90 o
   2  21   6       45.85       73.53     28.04 o
   3  21   6      160.95      152.03     41.12 o
   4  21   6     1214.21     1340.85     56.94 o
   5  21   6      390.25      357.70     52.70 o
   6  21   6        5.89      -12.43     53.54 o
   7  21   6       87.45       60.19     60.03 o
   8  21   6        1.68       12.05     47.07 o
  -8  22   6        8.24       -7.57     38.31 o
  -7  22   6       25.93        1.55     34.04 o
  -6  22   6       56.08       32.50     37.50 o
  -5  22   6        3.30       41.43     42.60 o
  -4  22   6      677.19      764.67     41.18 o
  -3  22   6      163.89      124.58     33.79 o
  -2  22   6      474.42      459.32     28.00 o
  -1  22   6      158.05      165.49     22.89 o
   0  22   6      167.30      153.64     26.48 o
   1  22   6        0.01       -6.53     25.86 o
   2  22   6       21.47       -4.91     33.31 o
   3  22   6      652.67      682.94     42.24 o
   4  22   6       29.54        8.13     42.67 o
   5  22   6       23.75       25.38     44.08 o
   6  22   6        9.40       -7.16     47.65 o
   7  22   6        4.03       15.10     58.81 o
  -8  23   6       12.35       33.56     34.40 o
  -7  23   6       91.09       59.24     34.37 o
  -6  23   6       31.30       24.66     28.49 o
  -5  23   6     1144.31     1111.77     58.80 o
  -4  23   6      170.49      189.54     31.08 o
  -3  23   6     1838.94     1888.27     67.85 o
  -2  23   6     1966.57     1916.58     89.90 o
  -1  23   6       91.46       52.87     24.12 o
   0  23   6      182.47      198.28     26.79 o
   1  23   6      178.68      145.28     29.72 o
   2  23   6      789.27      781.61     40.85 o
   3  23   6      209.20      189.76     39.67 o
   4  23   6      160.83      161.64     35.00 o
   5  23   6       85.99       81.48     44.73 o
   6  23   6      143.87      154.03     45.86 o
   7  23   6       70.67       64.93     55.45 o
  -7  24   6       32.84       42.69     34.45 o
  -6  24   6       16.81        8.76     33.63 o
  -5  24   6        3.93      -28.65     30.39 o
  -4  24   6     1247.52     1257.48     35.17 o
  -3  24   6      467.86      402.41     35.10 o
  -2  24   6      103.37      100.34     36.89 o
  -1  24   6       52.85       59.33     24.99 o
   0  24   6       12.61       12.22     27.23 o
   1  24   6        1.33       10.54     28.53 o
   2  24   6        0.00       -6.74     32.95 o
   3  24   6       73.17       46.61     38.87 o
   4  24   6        9.21       13.73     35.55 o
   5  24   6      700.20      691.89     42.35 o
   6  24   6       61.97       36.47     51.23 o
   7  24   6      170.17      225.45     55.67 o
  -7  25   6       31.21       37.09     34.52 o
  -6  25   6       47.00        0.61     33.85 o
  -5  25   6       20.07       -1.83     33.38 o
  -4  25   6     1273.63     1365.73     41.04 o
  -3  25   6       78.14       66.73     27.83 o
  -2  25   6      565.06      593.38     35.63 o
  -1  25   6      732.46      763.20     36.43 o
   0  25   6      654.11      720.68     35.55 o
   1  25   6      190.87      188.46     30.78 o
   2  25   6        5.39       -4.41     34.16 o
   3  25   6       28.94       22.42     37.07 o
   4  25   6       24.61       23.51     35.67 o
   5  25   6       62.30       58.22     39.49 o
   6  25   6       58.20       60.77     44.67 o
   7  25   6       13.83       10.29     55.34 o
  -7  26   6        6.22      -50.19     38.15 o
  -6  26   6       26.59       46.55     33.66 o
  -5  26   6        0.10       -1.96     28.14 o
  -4  26   6        0.20       13.06     33.12 o
  -3  26   6       14.39       10.94     27.86 o
  -2  26   6        5.14      -26.28     28.11 o
  -1  26   6       76.39       63.67     33.25 o
   0  26   6       33.54        7.59     28.17 o
   1  26   6      181.38      195.52     28.95 o
   2  26   6      101.90       81.92     30.73 o
   3  26   6        9.69        6.25     33.32 o
   4  26   6       45.33       17.85     36.14 o
   5  26   6       73.02       77.31     37.77 o
   6  26   6       18.43       29.63     43.54 o
   7  26   6      466.66      438.87     64.44 o
  -7  27   6       31.26       20.28     38.29 o
  -6  27   6       20.52       21.35     30.91 o
  -5  27   6        4.89        5.53     26.19 o
  -4  27   6       42.39       32.70     33.39 o
  -3  27   6        5.61        0.30     28.17 o
  -2  27   6     1859.95     1899.74     44.42 o
  -1  27   6        9.11       21.37     30.00 o
   0  27   6       46.45       70.14     33.05 o
   1  27   6       41.78       54.11     28.09 o
   2  27   6      193.64      239.62     34.25 o
   3  27   6      438.22      490.72     35.54 o
   4  27   6      216.92      264.49     35.93 o
   5  27   6       49.63       32.37     38.72 o
   6  27   6      195.07      185.91     45.10 o
   7  27   6       14.55       31.31     60.52 o
  -7  28   6       47.86       59.08     34.52 o
  -6  28   6       31.68       62.68     33.95 o
  -5  28   6        5.76      -11.72     33.66 o
  -4  28   6       60.30       54.30     30.41 o
  -3  28   6      683.86      688.09     32.81 o
  -2  28   6        0.21       10.69     28.15 o
  -1  28   6        5.38       19.42     33.02 o
   0  28   6       85.59       69.79     33.04 o
   1  28   6       87.54       76.47     33.65 o
   2  28   6        0.05        3.50     30.51 o
   3  28   6      101.27       44.95     35.01 o
   4  28   6       71.06       43.67     36.23 o
   5  28   6        9.24       11.28     37.75 o
   6  28   6      547.11      552.24     42.63 o
  -7  29   6        0.09      -23.61     34.05 o
  -6  29   6        0.12       21.65     34.12 o
  -5  29   6        0.01       25.47     30.71 o
  -4  29   6       56.45       52.34     33.49 o
  -3  29   6        9.97        6.49     33.19 o
  -2  29   6      365.87      406.27     31.83 o
  -1  29   6       41.34       23.04     28.02 o
   0  29   6       66.77       64.62     33.22 o
   1  29   6      105.00      113.61     30.83 o
   2  29   6      602.01      649.72     42.01 o
   3  29   6       15.60       14.92     34.75 o
   4  29   6        0.02       25.73     34.81 o
   5  29   6       48.70       45.81     35.13 o
   6  29   6       19.07       18.27     38.97 o
  -6  30   6        6.82       29.67     33.73 o
  -5  30   6      121.95      117.64     34.25 o
  -4  30   6       43.70       68.31     33.44 o
  -3  30   6      138.98      110.35     33.95 o
  -2  30   6      563.23      579.79     32.82 o
  -1  30   6      362.76      370.09     34.31 o
   0  30   6        9.12       -0.65     30.44 o
   1  30   6       19.88        7.42     30.49 o
   2  30   6        1.60       -2.96     37.48 o
   3  30   6      189.51      192.29     34.44 o
   4  30   6      406.89      383.54     37.02 o
   5  30   6       14.71       10.01     36.28 o
   6  30   6       85.59      120.31     39.11 o
  -6  31   6       21.13       74.35     30.82 o
  -5  31   6       61.59       72.62     29.09 o
  -4  31   6       75.86      114.64     31.03 o
  -3  31   6       19.05        4.28     25.05 o
  -2  31   6       57.28       56.98     33.51 o
  -1  31   6      283.69      272.22     34.36 o
   0  31   6      269.77      207.40     34.32 o
   1  31   6      308.82      321.36     32.03 o
   2  31   6        4.96        1.16     33.51 o
   3  31   6      552.52      533.01     33.55 o
   4  31   6        4.36        4.16     36.25 o
   5  31   6       19.11        2.65     37.92 o
   6  31   6       36.38       41.97     39.95 o
  -6  32   6       23.83      -28.19     34.01 o
  -5  32   6        7.93       26.29     28.84 o
  -4  32   6      239.20      218.93     29.36 o
  -3  32   6      134.61      100.36     28.85 o
  -2  32   6        4.08       15.41     33.23 o
  -1  32   6       16.41       35.04     30.25 o
   0  32   6      141.78      160.12     33.81 o
   1  32   6        6.81      -14.37     30.63 o
   2  32   6       21.37       59.65     33.73 o
   3  32   6      470.02      453.24     37.15 o
   4  32   6       32.18       56.05     33.92 o
   5  32   6        0.75        1.68     35.35 o
  -6  33   6       15.38       29.57     31.04 o
  -5  33   6        5.35        1.44     26.56 o
  -4  33   6       21.06       10.35     28.82 o
  -3  33   6        9.73      -14.98     33.77 o
  -2  33   6        0.10      -13.31     28.48 o
  -1  33   6       16.54        4.77     28.49 o
   0  33   6      448.77      415.06     30.38 o
   1  33   6      170.59      179.95     34.22 o
   2  33   6       83.23       45.96     34.06 o
   3  33   6       84.76       68.94     34.02 o
   4  33   6      682.72      660.07     37.64 o
   5  33   6      172.02      186.40     38.94 o
  -5  34   6        1.35      -21.05     28.76 o
  -4  34   6      143.51      143.59     34.12 o
  -3  34   6      359.06      369.41     34.74 o
  -2  34   6        9.91       63.68     33.58 o
  -1  34   6      208.40      174.57     34.21 o
   0  34   6      146.46      104.34     31.34 o
   1  34   6       28.94       32.18     30.86 o
   2  34   6       30.84       52.33     30.91 o
   3  34   6        3.83      -25.49     34.07 o
   4  34   6       37.61       44.95     35.56 o
   5  34   6       38.72       33.20     38.22 o
  -5  35   6       78.22       49.21     27.24 o
  -4  35   6        0.64      -22.17     33.94 o
  -3  35   6        1.20        4.31     28.36 o
  -2  35   6      127.98       97.74     31.26 o
  -1  35   6      250.84      241.46     29.41 o
   0  35   6       65.27       87.52     30.58 o
   1  35   6       18.30       39.22     33.64 o
   2  35   6      100.62       41.56     31.12 o
   3  35   6       78.31       90.70     34.48 o
   4  35   6        1.97       -0.91     36.84 o
  -4  36   6       17.42       17.95     30.85 o
  -3  36   6        3.90       36.82     33.62 o
  -2  36   6        3.14      -28.83     31.07 o
  -1  36   6        6.60       -3.42     28.65 o
   0  36   6       18.69        1.12     28.83 o
   1  36   6      251.52      225.37     34.58 o
   2  36   6       96.30       74.04     34.41 o
   3  36   6       59.58       71.84     34.50 o
   4  36   6      143.28      141.15     35.20 o
  -4  37   6        0.10      -24.79     34.06 o
  -3  37   6       10.82        3.01     26.69 o
  -2  37   6       90.72       40.53     29.22 o
  -1  37   6        3.06       19.36     31.00 o
   0  37   6        4.70        8.10     31.01 o
   1  37   6      142.20      123.70     34.62 o
   2  37   6       44.13       31.33     34.41 o
   3  37   6       30.64       13.80     32.38 o
   4  37   6        2.01      -12.38     34.30 o
  -4  38   6       29.52       64.95     33.98 o
  -3  38   6      205.86      222.72     34.54 o
  -2  38   6      120.19      111.35     31.74 o
  -1  38   6       19.96       -5.77     33.91 o
   0  38   6       70.53       22.14     34.27 o
   1  38   6       48.10       17.37     29.30 o
   2  38   6       21.99       38.87     34.10 o
   3  38   6        2.78       15.21     34.21 o
  -3  39   6       92.64       65.54     31.36 o
  -2  39   6        0.00      -11.79     26.88 o
  -1  39   6      232.65      285.90     30.01 o
   0  39   6       13.35       -4.96     34.06 o
   1  39   6       99.89       87.91     31.64 o
   2  39   6        0.21       52.23     30.97 o
   3  39   6      101.44       94.74     34.58 o
  -2  40   6       56.73       73.07     29.24 o
  -1  40   6        5.15       12.26     26.94 o
   0  40   6       43.71       77.51     34.06 o
   1  40   6      114.75       89.22     29.43 o
   2  40   6      283.70      244.07     35.40 o
  -1  41   6        2.22        3.30     34.25 o
   0  41   6        0.07      -17.31     30.95 o
   1  41   6      143.91      109.37     31.96 o
  -9   1   7       15.05       29.48     31.20 o
  -8   1   7      118.87      106.75     28.88 o
  -7   1   7       47.62       49.72     30.48 o
  -6   1   7       11.48       -3.87     30.18 o
  -5   1   7       70.94       65.90     26.14 o
  -4   1   7       18.06        7.94     25.82 o
  -3   1   7      454.45      468.22     24.64 o
  -2   1   7      247.75      249.46     30.48 o
  -1   1   7      808.53      795.00     33.61 o
   0   1   7      320.11      264.83     28.39 o
   1   1   7        0.19        0.43     28.76 o
   2   1   7      151.00      159.41     31.52 o
   3   1   7      169.89      178.76     27.95 o
   4   1   7      264.59      241.21     34.57 o
   5   1   7      342.76      340.11     65.08 o
  -9   2   7       98.89       80.17     29.42 o
  -8   2   7       60.21       47.35     29.02 o
  -7   2   7        0.24        7.09     30.46 o
  -6   2   7      230.27      221.56     28.48 o
  -5   2   7      565.63      628.54     30.23 o
  -4   2   7        8.21       13.78     25.64 o
  -3   2   7      614.74      601.05     28.80 o
  -2   2   7       44.83       49.69     20.61 o
  -1   2   7      744.01      758.83     29.52 o
   0   2   7      180.78      157.66     27.20 o
   1   2   7        0.13       12.04     25.85 o
   2   2   7      108.19       97.83     27.58 o
   3   2   7     2249.60     2236.12     43.73 o
   4   2   7      264.24      256.96     34.45 o
   5   2   7     1394.18     1460.59     74.03 o
  -9   3   7        6.26       -3.25     25.69 o
  -8   3   7       14.31        4.36     28.78 o
  -7   3   7      248.25      212.87     27.15 o
  -6   3   7       41.30       29.78     30.19 o
  -5   3   7       62.80       60.53     30.07 o
  -4   3   7       44.17       49.54     22.00 o
  -3   3   7      339.07      387.92     25.70 o
  -2   3   7      331.29      352.96     27.41 o
  -1   3   7      201.42      230.20     24.90 o
   0   3   7      990.30     1013.77     28.71 o
   1   3   7      276.75      280.38     27.81 o
   2   3   7      271.80      264.54     28.71 o
   3   3   7      446.33      440.12     31.42 o
   4   3   7      828.58      763.52     40.86 o
   5   3   7        9.35       -0.66     86.68 o
  -9   4   7        1.06        0.56     27.23 o
  -8   4   7       25.13       33.59     26.98 o
  -7   4   7       13.32       30.73     30.47 o
  -6   4   7        3.17      -23.28     33.15 o
  -5   4   7        4.66        8.84     29.70 o
  -4   4   7        0.70        3.27     25.73 o
  -3   4   7      622.95      637.50     26.87 o
  -2   4   7       20.43       24.04     22.26 o
  -1   4   7        7.19       -4.50     21.77 o
   0   4   7       60.00       71.48     26.30 o
   1   4   7      506.15      510.78     29.39 o
   2   4   7      262.59      276.00     29.89 o
   3   4   7      685.43      731.66     34.43 o
   4   4   7      175.04      183.96     34.16 o
   5   4   7        0.03       -8.16    105.36 o
   6   4   7       86.18      101.16     87.52 o
  -9   5   7       43.40       24.99     29.07 o
  -8   5   7       40.08       26.80     31.05 o
  -7   5   7       68.00       54.72     28.31 o
  -6   5   7      331.23      285.48     27.45 o
  -5   5   7      168.36      124.25     30.41 o
  -4   5   7        8.27       -3.08     25.87 o
  -3   5   7       23.58       25.52     20.51 o
  -2   5   7     1141.29     1105.91     28.38 o
  -1   5   7     1908.19     1892.31     36.25 o
   0   5   7       23.59       26.55     25.78 o
   1   5   7       56.49       78.04     26.53 o
   2   5   7     2178.82     2269.77     40.38 o
   3   5   7       25.04        6.10     27.59 o
   4   5   7       10.13        4.71     29.75 o
   5   5   7      553.84      549.23     99.70 o
   6   5   7      110.61       84.21    120.69 o
  -9   6   7       54.87       27.33     31.51 o
  -8   6   7        0.87       -3.17     31.02 o
  -7   6   7      235.56      186.77     31.23 o
  -6   6   7       52.70       62.11     33.27 o
  -5   6   7      125.61       92.73     26.41 o
  -4   6   7      249.57      272.78     24.67 o
  -3   6   7      385.42      418.58     27.69 o
  -2   6   7       70.84       58.04     22.12 o
  -1   6   7     1165.42     1249.64     32.21 o
   0   6   7       34.39       42.62     26.32 o
   1   6   7       96.73       98.21     26.51 o
   2   6   7       62.34       48.18     26.49 o
   3   6   7       38.16       32.98     28.86 o
   4   6   7       76.99       80.51     36.36 o
   5   6   7       39.07       45.47    105.44 o
   6   6   7        1.05      -27.11    121.37 o
  -9   7   7        0.29        3.09     31.29 o
  -8   7   7       57.14       11.82     31.11 o
  -7   7   7        3.99       11.02     33.43 o
  -6   7   7      162.68      174.13     28.46 o
  -5   7   7      492.56      508.90     32.09 o
  -4   7   7     1334.41     1258.18     29.94 o
  -3   7   7      501.44      453.46     26.03 o
  -2   7   7       22.43       29.26     25.77 o
  -1   7   7      631.15      625.73     27.45 o
   0   7   7     1917.03     1919.35     36.07 o
   1   7   7       34.22       39.89     27.06 o
   2   7   7       19.14       20.91     27.61 o
   3   7   7      432.62      404.22     31.75 o
   4   7   7      447.52      432.94     41.17 o
   5   7   7       78.26       66.61     91.61 o
   6   7   7      277.83      258.61    110.42 o
  -8   8   7       17.67       35.26     26.84 o
  -7   8   7       59.00       27.63     25.31 o
  -6   8   7      180.14      164.09     28.91 o
  -5   8   7     1022.05      984.18     36.27 o
  -4   8   7      307.15      279.88     27.09 o
  -3   8   7       42.50       49.18     25.70 o
  -2   8   7      389.77      388.72     26.24 o
  -1   8   7        0.14       17.48     21.84 o
   0   8   7        0.09       -6.90     23.58 o
   1   8   7       47.19       54.72     26.25 o
   2   8   7      311.91      326.38     29.13 o
   3   8   7      674.67      689.05     33.03 o
   4   8   7      158.36      142.25     40.24 o
   5   8   7      325.95      292.29     93.96 o
   6   8   7       37.79       39.36     68.42 o
   7   8   7       61.74       45.64     85.67 o
  -8   9   7       23.22       -7.30     30.97 o
  -7   9   7      189.68      187.11     27.27 o
  -6   9   7      144.07      137.94     30.85 o
  -5   9   7      418.26      424.14     34.52 o
  -4   9   7       64.61       77.41     24.01 o
  -3   9   7      310.34      262.92     23.58 o
  -2   9   7      228.82      252.21     25.24 o
  -1   9   7      163.05      200.35     21.55 o
   0   9   7      651.49      645.89     29.48 o
   1   9   7        5.44       -5.20     26.02 o
   2   9   7      290.91      287.59     29.51 o
   3   9   7       89.31      103.53     29.39 o
   4   9   7        1.23      -14.86     48.97 o
   5   9   7      309.87      228.24     93.80 o
   6   9   7       42.66       17.72     68.93 o
   7   9   7        4.53       -0.61     69.02 o
  -8  10   7       18.25       43.33     30.93 o
  -7  10   7       25.41       19.72     30.56 o
  -6  10   7      106.31       70.34     33.60 o
  -5  10   7      362.07      341.22     27.61 o
  -4  10   7     4111.71     3879.42    170.36 o
  -3  10   7      333.20      331.12     22.59 o
  -2  10   7      428.37      396.98     25.69 o
  -1  10   7      360.68      391.95     24.38 o
   0  10   7        0.17       -6.13     25.78 o
   1  10   7        3.61        5.61     25.85 o
   2  10   7       15.39       16.49     26.64 o
   3  10   7      277.99      272.64     32.19 o
   4  10   7       34.24       26.12     51.35 o
   5  10   7       11.78      -10.42     91.46 o
   6  10   7       39.24       17.80     63.91 o
   7  10   7       13.99        0.53     66.13 o
  -8  11   7       13.92       21.51     34.10 o
  -7  11   7        4.11      -10.30     30.65 o
  -6  11   7       39.63       46.77     32.94 o
  -5  11   7      812.49      843.46     35.83 o
  -4  11   7       18.64       24.08     23.60 o
  -3  11   7      467.61      437.17     26.12 o
  -2  11   7       47.72       53.01     25.80 o
  -1  11   7      127.38      139.11     26.42 o
   0  11   7      213.89      228.94     27.05 o
   1  11   7       63.18       66.96     24.52 o
   2  11   7      215.32      209.23     27.87 o
   3  11   7      486.30      478.46     37.02 o
   4  11   7     2492.32     2568.37     68.19 o
   5  11   7     1175.11     1187.74     92.22 o
   6  11   7      125.19       70.62     92.67 o
   7  11   7       60.88       54.47     69.89 o
   8  11   7      149.71      120.34    146.60 o
  -8  12   7       51.82       -9.59     29.18 o
  -7  12   7        1.89        9.07     28.32 o
  -6  12   7      133.96       78.21     33.21 o
  -5  12   7      206.74      179.46     30.68 o
  -4  12   7      669.77      654.29     27.41 o
  -3  12   7       18.76       10.16     25.73 o
  -2  12   7      854.21      828.07     44.21 o
  -1  12   7       37.62       34.11     21.90 o
   0  12   7       70.37       73.61     23.91 o
   1  12   7       42.86       41.79     25.84 o
   2  12   7       25.14       41.08     27.87 o
   3  12   7      404.51      352.42     34.75 o
   4  12   7       57.29       66.86     40.41 o
   5  12   7       55.42      100.15     74.92 o
   6  12   7       94.50       61.78     92.97 o
   7  12   7        1.53       19.81     69.23 o
   8  12   7      191.01      160.13     84.34 o
  -8  13   7        0.03        0.29     31.25 o
  -7  13   7        0.03       -2.21     25.02 o
  -6  13   7        7.88        7.25     32.87 o
  -5  13   7       47.16       22.74     30.35 o
  -4  13   7     1048.36     1020.69     30.18 o
  -3  13   7       41.58       41.78     23.46 o
  -2  13   7      565.89      510.99     26.58 o
  -1  13   7      726.91      688.89     26.05 o
   0  13   7      213.15      251.57     27.29 o
   1  13   7        2.26       -8.83     25.78 o
   2  13   7       82.25       74.46     26.98 o
   3  13   7      385.73      379.02     35.65 o
   4  13   7     1278.36     1397.56     60.94 o
   5  13   7       30.93       19.38     67.07 o
   6  13   7      418.01      440.70     98.41 o
   7  13   7       29.96       16.37     69.41 o
   8  13   7        4.01        1.11     69.72 o
  -8  14   7       27.86       33.36     31.41 o
  -7  14   7       23.64       16.44     33.85 o
  -6  14   7       15.64       10.54     33.10 o
  -5  14   7       25.33       10.18     26.08 o
  -4  14   7      585.84      566.59     34.94 o
  -3  14   7      367.88      367.42     27.32 o
  -2  14   7       38.99       21.21     23.52 o
  -1  14   7      623.11      636.22     28.79 o
   0  14   7        4.15      -10.70     23.18 o
   1  14   7      121.94      108.09     26.37 o
   2  14   7      965.61      961.82     39.72 o
   3  14   7      198.33      188.59     35.68 o
   4  14   7      582.78      594.66     54.64 o
   5  14   7      283.54      345.40     80.82 o
   6  14   7      128.20      109.74     95.01 o
   7  14   7       86.54      123.48     71.07 o
   8  14   7       88.82       60.61     66.19 o
  -8  15   7        0.08       -9.57     34.14 o
  -7  15   7       18.30        7.32     33.75 o
  -6  15   7      210.29      190.85     30.89 o
  -5  15   7      557.75      574.87     32.52 o
  -4  15   7      789.99      780.84     35.51 o
  -3  15   7       45.93       31.53     28.26 o
  -2  15   7      636.20      561.44     28.43 o
  -1  15   7        1.23       -5.67     20.38 o
   0  15   7       32.23       20.39     25.76 o
   1  15   7       28.29       15.40     25.76 o
   2  15   7      306.66      270.69     31.18 o
   3  15   7        0.00        7.13     42.01 o
   4  15   7       11.45        8.64     49.29 o
   5  15   7       31.52       42.59     76.14 o
   6  15   7        4.05       -4.23     52.86 o
   7  15   7        9.28       34.24     69.32 o
   8  15   7       17.38      -14.84     62.81 o
  -8  16   7       97.93       92.66     31.49 o
  -7  16   7      110.14      104.19     34.20 o
  -6  16   7        3.91        9.66     30.40 o
  -5  16   7      246.82      209.81     31.35 o
  -4  16   7      181.02      208.91     33.43 o
  -3  16   7      918.30      913.10     31.74 o
  -2  16   7       27.50       44.59     23.74 o
  -1  16   7        0.29        7.56     23.47 o
   0  16   7       25.34       16.74     25.63 o
   1  16   7       56.53       58.93     26.19 o
   2  16   7      177.94      186.23     31.11 o
   3  16   7      224.42      210.30     41.36 o
   4  16   7       22.95       10.34     47.92 o
   5  16   7      563.22      620.94     53.13 o
   6  16   7        4.05        3.59     52.96 o
   7  16   7        2.37        8.13     65.04 o
  -8  17   7        1.96        3.91     31.28 o
  -7  17   7        8.53       14.95     28.74 o
  -6  17   7      197.87      197.77     27.23 o
  -5  17   7        8.43        9.01     30.27 o
  -4  17   7        1.83       19.14     27.73 o
  -3  17   7        0.14       24.70     30.10 o
  -2  17   7     2001.94     2060.67     45.54 o
  -1  17   7       63.14       44.61     26.00 o
   0  17   7        1.11        2.31     23.60 o
   1  17   7       23.08        9.50     29.09 o
   2  17   7        6.15        1.25     33.93 o
   3  17   7      339.77      362.35     44.62 o
   4  17   7     1466.42     1625.04     59.44 o
   5  17   7        5.40       -9.22     44.55 o
   6  17   7       14.14       43.79     53.04 o
   7  17   7        2.39      -11.69     66.11 o
  -8  18   7       15.41       16.42     31.05 o
  -7  18   7       46.20       47.26     34.09 o
  -6  18   7      196.38      203.87     34.16 o
  -5  18   7       74.86       69.08     30.56 o
  -4  18   7      660.48      707.11     30.67 o
  -3  18   7     1165.28     1238.80     36.87 o
  -2  18   7     1023.72     1034.53     39.91 o
  -1  18   7        0.31      -21.59     23.49 o
   0  18   7      219.04      156.16     30.07 o
   1  18   7        2.72        8.28     28.83 o
   2  18   7      795.34      815.46     37.63 o
   3  18   7       13.90       22.70     47.47 o
   4  18   7      185.30      148.78     49.31 o
   5  18   7      284.81      289.44     45.40 o
   6  18   7      164.37      157.02     59.52 o
   7  18   7       16.01       12.63     58.31 o
  -8  19   7        3.26       10.93     31.10 o
  -7  19   7       15.75       20.74     31.02 o
  -6  19   7        3.64       28.88     33.38 o
  -5  19   7        1.74       -2.17     37.03 o
  -4  19   7      250.11      246.79     33.86 o
  -3  19   7       16.34       14.57     25.86 o
  -2  19   7      231.77      292.42     31.20 o
  -1  19   7      325.73      355.88     30.27 o
   0  19   7      217.58      205.05     30.95 o
   1  19   7       83.49       88.76     42.31 o
   2  19   7      456.28      461.14     40.94 o
   3  19   7        0.34        5.91     44.24 o
   4  19   7       30.24       25.17     63.13 o
   5  19   7        7.48       16.79     45.95 o
   6  19   7        3.49       16.39     52.71 o
   7  19   7       28.62       42.60     65.37 o
  -7  20   7       26.93        2.94     34.07 o
  -6  20   7       33.57       18.16     30.76 o
  -5  20   7      320.56      294.74     34.93 o
  -4  20   7       48.45       56.15     26.12 o
  -3  20   7        6.28       20.91     27.65 o
  -2  20   7       62.25      120.13     33.25 o
  -1  20   7       51.28       72.75     42.81 o
   0  20   7        3.80       -8.23     33.17 o
   1  20   7        1.63       18.51     42.59 o
   2  20   7      326.36      355.42     38.42 o
   3  20   7        4.22      -15.43     38.45 o
   4  20   7      378.59      334.75     54.84 o
   5  20   7       72.61       73.39     46.07 o
   6  20   7       80.15       79.88     53.08 o
   7  20   7      128.69       98.52     60.95 o
  -7  21   7        0.04      -11.36     30.92 o
  -6  21   7       64.29       68.42     37.41 o
  -5  21   7        1.27       20.83     37.23 o
  -4  21   7      299.87      289.30     31.72 o
  -3  21   7      277.22      277.91     37.53 o
  -2  21   7     1689.50     1807.92     50.83 o
  -1  21   7      507.18      531.74     38.73 o
   0  21   7       53.50       60.88     30.31 o
   1  21   7       80.76       75.20     36.97 o
   2  21   7        0.16       -4.39     38.53 o
   3  21   7       97.76       73.85     38.96 o
   4  21   7      838.50      843.54     54.12 o
   5  21   7        0.28      -12.27     43.62 o
   6  21   7       30.42       47.20     59.00 o
   7  21   7        0.76       25.97     58.54 o
  -7  22   7       11.10       38.92     33.77 o
  -6  22   7        2.41       37.24     33.32 o
  -5  22   7      124.51       99.97     30.67 o
  -4  22   7      474.66      551.89     35.52 o
  -3  22   7      159.34      185.52     33.65 o
  -2  22   7      374.55      342.86     38.63 o
  -1  22   7       16.65        2.17     33.15 o
   0  22   7      444.22      494.98     34.57 o
   1  22   7       46.94       11.94     30.13 o
   2  22   7      101.79       93.72     37.03 o
   3  22   7        0.20        1.78     44.77 o
   4  22   7       14.25       21.56     57.69 o
   5  22   7        0.15       -6.67     42.98 o
   6  22   7        9.24       39.08     58.96 o
   7  22   7        4.86        2.43     54.09 o
  -7  23   7        4.03      -31.39     38.23 o
  -6  23   7       49.67       41.72     33.76 o
  -5  23   7        1.35        1.82     37.20 o
  -4  23   7      124.09       82.81     31.38 o
  -3  23   7        3.45        2.55     27.93 o
  -2  23   7        1.83      -15.81     33.14 o
  -1  23   7       48.05        2.15     42.94 o
   0  23   7        9.14       17.76     30.02 o
   1  23   7        1.51      -13.27     33.27 o
   2  23   7        1.68       -6.14     33.14 o
   3  23   7      248.27      323.82     47.42 o
   4  23   7       15.56       32.42     42.73 o
   5  23   7       45.48       23.58     42.27 o
   6  23   7      182.95      182.76     51.09 o
   7  23   7        6.31       -5.11     58.82 o
  -7  24   7       85.43       43.72     34.77 o
  -6  24   7        2.18      -26.20     37.73 o
  -5  24   7      150.29       94.78     31.25 o
  -4  24   7      433.79      433.59     35.27 o
  -3  24   7       22.90       35.36     30.29 o
  -2  24   7       67.97       52.92     33.32 o
  -1  24   7       65.41       79.25     33.04 o
   0  24   7      159.04      201.89     28.86 o
   1  24   7      246.22      224.81     31.23 o
   2  24   7       32.21       38.39     33.43 o
   3  24   7      302.21      340.99     36.27 o
   4  24   7        3.89       16.11     38.68 o
   5  24   7        5.97        7.41     43.49 o
   6  24   7       22.43       16.59     55.71 o
  -7  25   7       51.24       52.91     34.14 o
  -6  25   7       38.80       57.07     33.94 o
  -5  25   7        1.11        3.48     33.78 o
  -4  25   7      101.38       88.21     37.50 o
  -3  25   7       34.18       23.60     28.32 o
  -2  25   7       11.99       19.90     28.02 o
  -1  25   7        2.63        6.62     27.91 o
   0  25   7       97.77       90.40     33.57 o
   1  25   7      356.07      324.27     32.04 o
   2  25   7      813.70      846.75     35.53 o
   3  25   7      566.21      558.89     43.72 o
   4  25   7       30.04       21.46     39.19 o
   5  25   7       33.49       12.69     46.38 o
   6  25   7      173.85      162.86     48.07 o
  -6  26   7        6.48       -1.58     37.96 o
  -5  26   7       80.36       74.04     37.96 o
  -4  26   7      215.60      219.11     25.93 o
  -3  26   7       30.95       34.66     28.21 o
  -2  26   7      467.18      464.31     29.87 o
  -1  26   7      241.33      271.16     31.48 o
   0  26   7        7.96       27.59     33.37 o
   1  26   7     1032.78     1081.55     36.07 o
   2  26   7      303.51      329.98     35.08 o
   3  26   7       13.12       27.02     37.42 o
   4  26   7      104.59       97.95     41.54 o
   5  26   7        0.49       23.15     41.03 o
   6  26   7       19.76       36.24     46.27 o
  -6  27   7       10.99      -19.78     33.97 o
  -5  27   7       57.00      100.87     37.94 o
  -4  27   7      683.30      696.43     39.87 o
  -3  27   7      703.59      780.17     36.24 o
  -2  27   7      231.74      252.55     34.35 o
  -1  27   7       76.68       28.78     33.83 o
   0  27   7      261.01      286.99     34.23 o
   1  27   7       19.38        0.73     30.75 o
   2  27   7        0.96       12.34     34.69 o
   3  27   7      230.30      189.48     40.76 o
   4  27   7      155.96      115.92     36.76 o
   5  27   7       87.30       56.62     41.97 o
   6  27   7      197.19      187.93     46.81 o
  -6  28   7       37.11       27.83     34.09 o
  -5  28   7       13.50       19.05     33.53 o
  -4  28   7        9.16       -6.95     33.65 o
  -3  28   7      426.85      497.32     35.09 o
  -2  28   7        8.88       -4.43     30.50 o
  -1  28   7      314.81      302.40     34.51 o
   0  28   7       73.29       70.78     33.56 o
   1  28   7       47.22       63.61     31.89 o
   2  28   7        5.49       20.11     35.00 o
   3  28   7       89.53       71.04     39.78 o
   4  28   7       27.67       33.53     35.06 o
   5  28   7       28.19       31.35     41.59 o
   6  28   7       14.45       21.81     43.81 o
  -6  29   7       72.10       15.82     34.32 o
  -5  29   7        1.64       18.42     33.71 o
  -4  29   7      156.47      130.59     31.23 o
  -3  29   7       10.72        6.35     33.65 o
  -2  29   7        1.17      -22.13     33.70 o
  -1  29   7       29.25      -14.29     33.63 o
   0  29   7       20.09      -18.71     33.68 o
   1  29   7      233.12      237.98     31.84 o
   2  29   7      590.20      588.03     34.14 o
   3  29   7      157.75      172.66     35.88 o
   4  29   7        0.18        0.99     35.13 o
   5  29   7       10.65       15.47     43.74 o
  -5  30   7       80.60       83.79     33.80 o
  -4  30   7       45.67       31.86     30.99 o
  -3  30   7      214.70      113.33     31.58 o
  -2  30   7       66.51       48.88     29.45 o
  -1  30   7       24.31        0.72     28.84 o
   0  30   7       25.24       23.36     33.46 o
   1  30   7      210.36      217.26     34.85 o
   2  30   7      854.92      914.96     35.02 o
   3  30   7        2.34        8.46     31.64 o
   4  30   7      514.12      465.73     38.91 o
   5  30   7       18.90       24.57     38.00 o
  -5  31   7       13.39       36.56     30.80 o
  -4  31   7        2.92        1.72     31.06 o
  -3  31   7      153.08      140.52     34.13 o
  -2  31   7      157.40      124.98     29.26 o
  -1  31   7      131.49      149.76     29.00 o
   0  31   7      257.41      211.42     31.54 o
   1  31   7       48.56       35.10     31.30 o
   2  31   7        4.33      -14.52     34.05 o
   3  31   7        6.44       13.22     35.38 o
   4  31   7       46.97       33.06     35.76 o
   5  31   7      118.52      116.51     37.41 o
  -5  32   7        2.18       13.88     30.78 o
  -4  32   7      121.88       89.63     28.97 o
  -3  32   7       59.43      112.65     30.96 o
  -2  32   7      308.91      313.20     31.89 o
  -1  32   7      709.76      665.72     31.66 o
   0  32   7      206.80      200.71     34.48 o
   1  32   7      354.36      325.57     35.03 o
   2  32   7       99.24       75.67     31.37 o
   3  32   7      560.10      499.56     36.84 o
   4  32   7       50.06       84.30     36.54 o
  -5  33   7       46.09       75.58     33.85 o
  -4  33   7       12.35       40.28     30.90 o
  -3  33   7       49.83       18.45     31.11 o
  -2  33   7       31.40       12.18     34.07 o
  -1  33   7        5.49      -13.91     28.98 o
   0  33   7       57.51       21.00     33.84 o
   1  33   7       65.10       50.08     38.32 o
   2  33   7       70.07       78.22     34.56 o
   3  33   7      128.62      111.46     32.83 o
   4  33   7        3.70       37.83     35.21 o
  -4  34   7       30.64       -6.93     31.35 o
  -3  34   7       14.80       -0.21     31.15 o
  -2  34   7        9.11        5.63     30.86 o
  -1  34   7        2.02        0.80     30.49 o
   0  34   7       58.32       72.52     33.82 o
   1  34   7        2.74       33.41     37.98 o
   2  34   7       22.68       18.26     33.97 o
   3  34   7        0.65      -11.17     32.15 o
   4  34   7       32.26       41.35     36.98 o
  -4  35   7       20.91       33.98     31.09 o
  -3  35   7       36.93       36.03     31.08 o
  -2  35   7       71.06       54.13     31.26 o
  -1  35   7       22.55       28.55     34.05 o
   0  35   7        1.23       -0.35     33.79 o
   1  35   7       57.87       67.80     34.05 o
   2  35   7       14.13       30.14     35.16 o
   3  35   7        0.07       -4.83     35.37 o
  -3  36   7      117.26       81.58     34.37 o
  -2  36   7       14.80       26.81     31.08 o
  -1  36   7       85.81      114.14     31.72 o
   0  36   7       21.44       32.12     31.04 o
   1  36   7        1.31      -25.29     30.93 o
   2  36   7        4.93        8.40     31.20 o
   3  36   7      127.20      132.60     33.31 o
  -3  37   7        2.86      -51.49     34.33 o
  -2  37   7       69.41      132.86     31.16 o
  -1  37   7        3.36      -10.78     33.92 o
   0  37   7       66.85       32.86     34.39 o
   1  37   7        0.34       -8.62     31.18 o
   2  37   7       13.33        8.13     34.19 o
  -2  38   7        0.29        4.31     28.85 o
  -1  38   7        1.43       20.81     28.43 o
   0  38   7        0.60      -28.79     31.35 o
   1  38   7        3.09       -9.17     34.28 o
  -1  39   7        0.03      -30.19     34.21 o
   0  39   7      140.63      136.04     31.69 o
  -8   0   8       91.73       74.28     44.39 o
  -7   0   8       40.49       59.20     43.50 o
  -6   0   8      224.69      213.43     44.04 o
  -5   0   8       15.26        4.25     43.70 o
  -4   0   8      290.26      289.46     43.87 o
  -3   0   8      299.27      268.79     46.78 o
  -2   0   8       22.46       20.53     41.12 o
  -1   0   8        0.51        2.48     41.00 o
   0   0   8      240.09      275.76     42.35 o
   1   0   8     1237.27     1291.31     52.60 o
   2   0   8      145.32      190.17     46.90 o
   3   0   8       83.72       81.66     45.11 o
   4   0   8       61.86       46.15     54.55 o
   5   0   8       21.90       21.91     76.88 o
  -8   1   8        1.57      -15.86     28.74 o
  -7   1   8      113.51      101.49     27.23 o
  -6   1   8        3.60       -8.30     26.01 o
  -5   1   8      519.21      556.93     31.84 o
  -4   1   8      703.46      762.20     27.36 o
  -3   1   8       10.79        6.62     27.94 o
  -2   1   8     1090.01     1067.61     29.55 o
  -1   1   8      228.45      240.78     30.51 o
   0   1   8        0.59       -7.83     25.70 o
   1   1   8        0.97       18.16     28.89 o
   2   1   8       18.85       11.15     26.89 o
   3   1   8       81.26       78.82     35.41 o
   4   1   8      314.69      309.12     37.01 o
   5   1   8       10.10       -2.59     53.25 o
  -8   2   8        2.06       11.47     31.00 o
  -7   2   8       78.24       60.90     25.07 o
  -6   2   8       23.64       20.85     26.23 o
  -5   2   8       15.36        7.40     26.12 o
  -4   2   8        0.89       -5.21     25.83 o
  -3   2   8        7.32       13.59     26.37 o
  -2   2   8      140.15      123.52     26.29 o
  -1   2   8      346.84      308.88     23.84 o
   0   2   8       45.88       36.28     23.90 o
   1   2   8       79.24       70.27     26.51 o
   2   2   8      157.08      147.67     30.02 o
   3   2   8       13.43       20.96     33.72 o
   4   2   8       22.84       -4.99     40.22 o
   5   2   8       80.10       83.78     54.37 o
   6   2   8        2.27       -0.23     52.04 o
  -8   3   8       14.70       20.37     30.98 o
  -7   3   8        7.47       -0.65     30.61 o
  -6   3   8      139.26      127.70     28.34 o
  -5   3   8      414.74      412.42     34.49 o
  -4   3   8      109.10      118.48     30.36 o
  -3   3   8      468.66      444.19     26.10 o
  -2   3   8      121.40      105.03     26.21 o
  -1   3   8       12.25       19.72     25.93 o
   0   3   8       91.52       70.06     26.22 o
   1   3   8      951.26      992.97     31.74 o
   2   3   8       74.12       81.62     28.26 o
   3   3   8        1.20       11.10     34.98 o
   4   3   8       50.29       41.41     38.45 o
   5   3   8        3.17        4.42     54.73 o
   6   3   8       50.07       39.54     88.13 o
  -8   4   8        0.62        1.58     30.91 o
  -7   4   8       45.06       53.53     30.75 o
  -6   4   8       40.52       37.01     30.44 o
  -5   4   8      291.78      277.03     31.23 o
  -4   4   8      265.77      179.42     33.30 o
  -3   4   8       10.03       17.90     23.84 o
  -2   4   8       11.66        1.74     21.60 o
  -1   4   8        9.57        2.55     23.60 o
   0   4   8       21.06       38.50     25.65 o
   1   4   8        0.38        0.94     26.22 o
   2   4   8       45.66       52.07     26.26 o
   3   4   8       84.59       60.27     38.54 o
   4   4   8      177.62      152.12     41.03 o
   5   4   8        3.97       26.09     73.55 o
   6   4   8      409.59      370.16     81.54 o
  -8   5   8        3.23       -8.77     28.99 o
  -7   5   8        4.15       -5.08     26.69 o
  -6   5   8      108.33      100.05     26.89 o
  -5   5   8      463.66      409.81     34.38 o
  -4   5   8       81.74       66.37     26.07 o
  -3   5   8      617.24      634.95     27.55 o
  -2   5   8      357.27      378.05     25.39 o
  -1   5   8       16.86       26.96     25.80 o
   0   5   8       16.38       19.45     25.88 o
   1   5   8     1217.38     1261.40     34.03 o
   2   5   8       32.87       17.65     26.93 o
   3   5   8      998.74     1021.72     42.33 o
   4   5   8        7.91        4.77     39.80 o
   5   5   8        2.05        2.94     73.83 o
   6   5   8      268.75      257.20     72.22 o
  -8   6   8       76.49       44.08     27.20 o
  -7   6   8      290.43      252.01     24.91 o
  -6   6   8        6.86       41.66     33.20 o
  -5   6   8      128.42      125.96     28.38 o
  -4   6   8        9.21        6.92     30.18 o
  -3   6   8       17.89        7.06     25.68 o
  -2   6   8        4.26        2.79     23.61 o
  -1   6   8      207.14      179.95     24.57 o
   0   6   8       33.93       29.30     25.89 o
   1   6   8        0.13        3.60     26.26 o
   2   6   8      313.45      311.73     30.39 o
   3   6   8      135.10      133.75     34.85 o
   4   6   8       67.66       67.19     41.52 o
   5   6   8        8.89       -4.03     75.46 o
   6   6   8        0.83        9.61     79.28 o
  -8   7   8       49.59       25.98     27.39 o
  -7   7   8       18.72       15.88     26.75 o
  -6   7   8       37.57       29.13     30.57 o
  -5   7   8       95.18      107.03     28.48 o
  -4   7   8      153.13      156.29     33.41 o
  -3   7   8      356.08      394.28     29.24 o
  -2   7   8      922.36      944.60     28.59 o
  -1   7   8       62.07       59.25     26.07 o
   0   7   8        2.14        6.14     23.39 o
   1   7   8      676.57      685.03     30.15 o
   2   7   8      107.32       98.81     28.85 o
   3   7   8        0.23        4.51     35.28 o
   4   7   8       31.27       38.53     46.41 o
   5   7   8        3.74       18.05     76.19 o
   6   7   8       84.63       89.40     75.78 o
  -8   8   8        0.04      -16.75     31.22 o
  -7   8   8      180.32      159.35     29.44 o
  -6   8   8       10.95      -14.57     30.52 o
  -5   8   8      156.58      128.96     30.65 o
  -4   8   8      847.29      941.86     35.91 o
  -3   8   8       77.82       90.87     27.81 o
  -2   8   8      350.55      361.91     24.28 o
  -1   8   8       38.35       49.23     25.70 o
   0   8   8        4.98        6.27     25.74 o
   1   8   8      659.57      672.52     29.74 o
   2   8   8      629.58      650.96     32.93 o
   3   8   8        2.40        4.53     35.24 o
   4   8   8      273.03      261.93     50.29 o
   5   8   8       21.40       24.82     76.38 o
   6   8   8      120.02       69.82     66.02 o
   7   8   8      131.88      111.45     87.02 o
  -8   9   8        0.70       15.49     28.86 o
  -7   9   8       30.90       36.52     33.92 o
  -6   9   8       47.10       20.20     30.72 o
  -5   9   8      434.23      359.91     27.78 o
  -4   9   8      366.03      378.87     29.36 o
  -3   9   8      878.20      916.66     32.44 o
  -2   9   8       71.16       62.66     28.30 o
  -1   9   8       56.15       60.21     21.95 o
   0   9   8       61.69       41.68     25.87 o
   1   9   8        5.23       -1.97     25.89 o
   2   9   8        0.31      -11.58     34.22 o
   3   9   8        8.08        8.06     34.15 o
   4   9   8      308.18      289.55     45.32 o
   5   9   8      674.25      667.74    100.90 o
   6   9   8        2.37       -3.95     64.59 o
   7   9   8        1.88       -1.66     73.26 o
  -8  10   8        0.05        7.00     25.22 o
  -7  10   8       38.77       57.62     28.77 o
  -6  10   8       13.58        1.78     26.40 o
  -5  10   8       97.66       63.27     33.53 o
  -4  10   8      444.41      431.13     31.70 o
  -3  10   8      133.59      138.01     33.13 o
  -2  10   8       41.83       16.43     25.12 o
  -1  10   8       14.01       18.42     23.56 o
   0  10   8       10.94        4.33     25.88 o
   1  10   8       60.80       52.40     27.50 o
   2  10   8      121.34      126.78     33.40 o
   3  10   8      184.97      181.12     37.78 o
   4  10   8      416.44      406.51     46.32 o
   5  10   8      147.88      175.06     59.52 o
   6  10   8      151.31      135.28     70.84 o
   7  10   8       19.79        8.60     85.73 o
  -8  11   8        0.00        7.44     34.07 o
  -7  11   8       46.86       12.95     33.96 o
  -6  11   8        6.13      -29.44     30.76 o
  -5  11   8       44.43       52.18     24.94 o
  -4  11   8      242.06      239.54     31.07 o
  -3  11   8      358.24      341.53     31.34 o
  -2  11   8      390.99      433.17     33.57 o
  -1  11   8       76.65       78.91     28.22 o
   0  11   8      246.20      199.36     27.03 o
   1  11   8       62.90       77.17     28.43 o
   2  11   8      232.44      235.73     35.45 o
   3  11   8      862.83      864.58     40.12 o
   4  11   8        1.11       -1.13     40.95 o
   5  11   8       67.61       64.58     54.45 o
   6  11   8       17.11       35.08     64.38 o
   7  11   8        3.54        3.67     84.73 o
  -8  12   8        0.15      -15.61     34.24 o
  -7  12   8       13.95        7.72     30.93 o
  -6  12   8        4.53       -4.99     30.38 o
  -5  12   8        0.01       -7.91     30.06 o
  -4  12   8        0.10       -0.06     29.87 o
  -3  12   8      785.15      803.27     33.16 o
  -2  12   8      185.19      226.31     28.63 o
  -1  12   8      400.54      443.91     26.28 o
   0  12   8       17.41       14.25     28.04 o
   1  12   8       70.96       44.64     32.41 o
   2  12   8       68.93       67.04     34.43 o
   3  12   8      321.80      296.93     38.89 o
   4  12   8       10.21       11.47     41.25 o
   5  12   8       74.93       50.74     53.89 o
   6  12   8        1.28       15.30     64.07 o
   7  12   8        0.43       17.82     70.10 o
  -7  13   8       58.09       20.12     34.11 o
  -6  13   8        9.68       14.22     33.58 o
  -5  13   8       53.40       43.61     30.49 o
  -4  13   8      427.65      368.85     27.93 o
  -3  13   8      721.20      808.63     32.99 o
  -2  13   8      611.02      611.59     30.40 o
  -1  13   8      554.23      588.71     34.18 o
   0  13   8        4.98       14.75     26.15 o
   1  13   8      190.11      201.86     34.87 o
   2  13   8        0.58       15.63     35.43 o
   3  13   8      871.68      874.25     43.42 o
   4  13   8      282.27      250.69     44.23 o
   5  13   8      189.10      159.49     54.13 o
   6  13   8        0.05        4.73     64.46 o
   7  13   8       37.00       13.49     77.37 o
  -7  14   8      198.86      140.95     27.73 o
  -6  14   8        0.19        6.40     28.19 o
  -5  14   8       18.45       25.17     30.39 o
  -4  14   8       77.54       81.47     28.18 o
  -3  14   8       89.98       63.80     33.33 o
  -2  14   8      145.43      127.33     30.73 o
  -1  14   8      283.45      286.92     31.43 o
   0  14   8       35.18       51.82     32.88 o
   1  14   8       32.49       18.36     33.09 o
   2  14   8       34.72       23.85     37.04 o
   3  14   8       23.28       21.18     40.31 o
   4  14   8      136.00      150.05     51.05 o
   5  14   8       49.18       64.20     48.10 o
   6  14   8        2.10       -4.97     57.65 o
   7  14   8        3.01       -5.45     66.31 o
  -7  15   8        9.36      -23.37     28.94 o
  -6  15   8      147.54       92.35     34.27 o
  -5  15   8       11.33        7.94     28.20 o
  -4  15   8       34.20        5.19     30.33 o
  -3  15   8      556.18      537.23     32.26 o
  -2  15   8        2.68       10.91     27.82 o
  -1  15   8      209.91      227.54     33.64 o
   0  15   8      139.89      131.83     28.59 o
   1  15   8       19.72       13.64     33.13 o
   2  15   8       45.64       39.39     36.93 o
   3  15   8      136.53      133.48     43.03 o
   4  15   8     1562.16     1648.17     62.23 o
   5  15   8       72.93       72.31     48.17 o
   6  15   8       31.47       24.36     58.06 o
   7  15   8        4.81       13.00     65.46 o
  -7  16   8        9.81      -15.44     33.92 o
  -6  16   8       19.26       29.23     30.66 o
  -5  16   8      724.73      723.82     35.78 o
  -4  16   8      109.00       77.01     28.16 o
  -3  16   8      672.86      657.34     30.52 o
  -2  16   8       42.71       23.74     30.37 o
  -1  16   8       27.22       34.27     29.77 o
   0  16   8        4.99        8.05     32.84 o
   1  16   8      306.04      290.97     32.19 o
   2  16   8      445.44      448.16     42.75 o
   3  16   8       11.78       18.39     38.55 o
   4  16   8       50.93       28.28     41.14 o
   5  16   8      232.26      249.05     46.78 o
   6  16   8        8.21      -23.92     65.02 o
   7  16   8      231.67      174.85     68.33 o
  -7  17   8       26.09       44.68     31.05 o
  -6  17   8       71.02       85.97     34.20 o
  -5  17   8      178.17      133.79     26.98 o
  -4  17   8       62.78       37.08     33.44 o
  -3  17   8       46.69       26.36     33.38 o
  -2  17   8       11.32       -5.65     30.09 o
  -1  17   8        2.74        2.43     32.92 o
   0  17   8      249.63      251.24     34.01 o
   1  17   8       50.94       40.56     36.97 o
   2  17   8       18.27       16.84     37.29 o
   3  17   8      235.05      220.22     40.03 o
   4  17   8       12.45        7.83     41.38 o
   5  17   8       32.85       32.86     43.90 o
   6  17   8        7.01       29.85     64.84 o
   7  17   8       18.91        5.85     65.59 o
  -7  18   8        6.21       28.05     33.75 o
  -6  18   8      125.65       95.29     34.34 o
  -5  18   8       15.46      -23.50     30.85 o
  -4  18   8      166.41      185.16     30.90 o
  -3  18   8      347.31      321.75     32.80 o
  -2  18   8      162.68      167.66     26.61 o
  -1  18   8      389.66      431.20     34.34 o
   0  18   8        0.06       -8.20     33.12 o
   1  18   8       89.01       68.72     37.59 o
   2  18   8       12.00       17.48     40.47 o
   3  18   8       20.59        8.55     39.08 o
   4  18   8       19.45        1.80     43.07 o
   5  18   8        0.09        7.18     44.85 o
   6  18   8        0.00       -0.68     58.08 o
  -7  19   8       52.24        0.42     31.41 o
  -6  19   8      187.32      184.01     27.48 o
  -5  19   8      111.73       92.58     26.82 o
  -4  19   8       65.83       47.56     30.28 o
  -3  19   8      471.96      442.22     30.07 o
  -2  19   8       99.06       92.66     33.21 o
  -1  19   8       98.06       83.39     33.40 o
   0  19   8        2.39       12.12     36.85 o
   1  19   8       87.60      100.68     37.13 o
   2  19   8       88.36       96.36     33.47 o
   3  19   8      517.67      482.09     41.68 o
   4  19   8      805.42      826.25     45.95 o
   5  19   8        1.97        1.79     46.87 o
   6  19   8        0.78       39.77     53.15 o
  -7  20   8        0.86       -0.79     28.65 o
  -6  20   8      229.42      211.29     34.83 o
  -5  20   8       16.85       35.19     30.51 o
  -4  20   8      184.42      171.16     30.96 o
  -3  20   8      463.07      429.16     32.16 o
  -2  20   8      812.08      810.42     31.57 o
  -1  20   8      662.12      704.41     36.63 o
   0  20   8      274.89      267.15     38.22 o
   1  20   8      426.39      435.38     39.05 o
   2  20   8      130.03      102.60     38.18 o
   3  20   8        2.29       17.40     45.80 o
   4  20   8        1.41      -17.49     40.98 o
   5  20   8        0.21       -9.32     43.46 o
   6  20   8        0.11      -41.89     65.81 o
  -6  21   8       99.45      112.59     34.21 o
  -5  21   8       29.83       40.79     33.51 o
  -4  21   8       12.89       20.59     33.30 o
  -3  21   8      201.03      166.86     34.15 o
  -2  21   8       22.87        4.70     33.26 o
  -1  21   8      317.86      295.95     44.52 o
   0  21   8        2.76       -0.60     33.05 o
   1  21   8        3.56      -15.41     37.46 o
   2  21   8       88.51      109.29     35.93 o
   3  21   8        2.24      -13.93     45.98 o
   4  21   8      103.27      116.58     44.07 o
   5  21   8       56.75       51.23     43.97 o
   6  21   8       72.74       73.99     59.44 o
  -6  22   8       69.50       42.93     28.84 o
  -5  22   8      107.69       98.31     31.19 o
  -4  22   8        0.57       -9.66     33.18 o
  -3  22   8      635.09      603.06     33.79 o
  -2  22   8       42.84       13.08     30.62 o
  -1  22   8        2.26       -1.67     37.79 o
   0  22   8       67.14       17.90     37.72 o
   1  22   8       18.28       21.45     30.47 o
   2  22   8        6.32        7.29     38.86 o
   3  22   8      812.04      847.45     42.23 o
   4  22   8       75.88       46.69     41.61 o
   5  22   8        3.16        8.47     44.64 o
   6  22   8       13.60       12.83     66.01 o
  -6  23   8        5.41        1.64     30.82 o
  -5  23   8       10.69       26.38     37.62 o
  -4  23   8      158.00      150.79     34.01 o
  -3  23   8        0.65       -8.52     37.50 o
  -2  23   8       29.66       -6.64     37.47 o
  -1  23   8     1435.62     1519.77     57.76 o
   0  23   8      398.51      424.17     39.06 o
   1  23   8       73.19       75.84     37.46 o
   2  23   8        0.53        8.24     37.42 o
   3  23   8        3.40      -11.13     37.78 o
   4  23   8        4.93       -6.88     39.36 o
   5  23   8        0.27        1.71     42.61 o
   6  23   8       43.20       33.20     60.13 o
  -6  24   8        0.01      -10.89     37.91 o
  -5  24   8       17.65      -17.63     38.02 o
  -4  24   8        3.54        6.44     33.65 o
  -3  24   8       36.07       16.16     33.82 o
  -2  24   8       43.50       30.75     37.32 o
  -1  24   8       22.44       17.39     33.46 o
   0  24   8      172.86      183.48     34.66 o
   1  24   8        1.93       -2.81     37.57 o
   2  24   8       16.23       17.54     31.19 o
   3  24   8       85.90      108.74     36.94 o
   4  24   8       60.29       56.26     39.57 o
   5  24   8       37.80       21.15     42.69 o
  -6  25   8        6.60       45.40     37.95 o
  -5  25   8        3.00      -30.95     28.82 o
  -4  25   8       34.33       76.38     30.54 o
  -3  25   8      442.76      407.34     32.47 o
  -2  25   8      193.85      159.64     34.46 o
  -1  25   8        0.36      -14.82     33.74 o
   0  25   8        5.25      -23.96     33.72 o
   1  25   8      541.26      529.51     40.12 o
   2  25   8       22.21       44.43     39.04 o
   3  25   8      287.18      251.88     39.34 o
   4  25   8       73.48       87.17     39.54 o
   5  25   8        1.37       13.24     41.36 o
  -5  26   8       40.00       51.03     33.89 o
  -4  26   8        0.20       -3.23     33.74 o
  -3  26   8      394.77      384.77     35.78 o
  -2  26   8        1.88      -20.21     37.67 o
  -1  26   8       76.72       26.51     34.16 o
   0  26   8       74.96       74.96     34.59 o
   1  26   8      513.23      539.40     40.20 o
   2  26   8       91.99       87.06     39.84 o
   3  26   8        0.82       28.77     37.87 o
   4  26   8        1.49       -7.30     39.68 o
   5  26   8        6.79       -1.36     41.86 o
  -5  27   8       20.81       -4.53     38.03 o
  -4  27   8      195.00      190.27     32.21 o
  -3  27   8      212.36      214.26     38.46 o
  -2  27   8      292.39      292.36     39.05 o
  -1  27   8        0.26       -7.95     37.93 o
   0  27   8      516.65      521.29     33.26 o
   1  27   8       76.55       63.53     37.78 o
   2  27   8      445.57      417.59     39.74 o
   3  27   8      258.92      247.13     39.56 o
   4  27   8        5.07      -27.07     39.73 o
   5  27   8       71.27       54.86     43.37 o
  -5  28   8        6.10        8.28     37.98 o
  -4  28   8       19.75       67.17     34.01 o
  -3  28   8        0.06       13.08     38.00 o
  -2  28   8      167.68      130.56     38.40 o
  -1  28   8      569.67      560.75     31.45 o
   0  28   8      261.76      250.08     34.50 o
   1  28   8       45.08       42.26     34.05 o
   2  28   8        0.19       43.73     39.35 o
   3  28   8       83.26       51.82     40.35 o
   4  28   8        1.19      -17.74     39.63 o
  -5  29   8       26.77       64.44     37.73 o
  -4  29   8      146.13       83.23     34.23 o
  -3  29   8      282.50      246.94     30.05 o
  -2  29   8      163.54      134.75     31.50 o
  -1  29   8        3.67       33.46     30.71 o
   0  29   8        6.24       22.88     33.50 o
   1  29   8       16.88       -5.40     34.28 o
   2  29   8        1.12      -10.48     31.25 o
   3  29   8      155.86      124.27     36.52 o
   4  29   8       19.61       16.81     39.68 o
  -4  30   8        2.73        5.92     33.84 o
  -3  30   8        6.30      -19.44     28.51 o
  -2  30   8       63.74       61.58     28.92 o
  -1  30   8      148.25      145.20     29.54 o
   0  30   8       25.02       -1.72     33.99 o
   1  30   8        7.80      -13.03     29.00 o
   2  30   8       41.80       56.27     34.17 o
   3  30   8       43.51       48.38     40.07 o
   4  30   8        0.56      -21.51     39.95 o
  -4  31   8      163.15      116.01     32.15 o
  -3  31   8        9.37      -15.83     30.83 o
  -2  31   8       84.35       42.67     29.16 o
  -1  31   8        5.99       39.23     33.86 o
   0  31   8        3.87       13.96     33.91 o
   1  31   8        0.05       32.53     30.85 o
   2  31   8        2.21      -17.31     34.29 o
   3  31   8       23.37        5.29     34.29 o
  -4  32   8       96.65       79.08     34.16 o
  -3  32   8        0.12      -35.82     31.16 o
  -2  32   8        0.11        9.10     28.79 o
  -1  32   8        0.01      -12.50     28.83 o
   0  32   8       13.88       -7.84     31.37 o
   1  32   8        0.20      -13.24     34.22 o
   2  32   8       72.70       51.24     31.41 o
   3  32   8      245.70      254.21     36.94 o
  -3  33   8        3.80        2.82     31.10 o
  -2  33   8        0.84        7.77     31.19 o
  -1  33   8      100.50       75.01     31.25 o
   0  33   8        0.16        8.18     28.90 o
   1  33   8        0.07       14.81     34.02 o
   2  33   8        1.18       25.76     35.29 o
   3  33   8        0.35       25.73     34.31 o
  -2  34   8       26.70       48.19     29.04 o
  -1  34   8      112.92      101.72     31.63 o
   0  34   8       20.06       47.04     34.15 o
   1  34   8        0.34       17.32     28.87 o
   2  34   8        0.17      -31.35     31.44 o
  -2  35   8       23.76       86.01     30.96 o
  -1  35   8        9.74        8.61     34.15 o
   0  35   8        2.96        2.33     34.17 o
   1  35   8       22.26       41.23     34.16 o
  -7   1   9       40.17       17.60     23.08 o
  -6   1   9       19.46      -29.85     26.72 o
  -5   1   9        4.74       -7.65     24.85 o
  -4   1   9        1.21       -1.34     30.17 o
  -3   1   9      284.59      291.17     29.01 o
  -2   1   9       67.05       51.42     30.48 o
  -1   1   9       46.70       26.83     26.51 o
   0   1   9       70.69       44.06     33.26 o
   1   1   9      168.12      198.51     34.01 o
   2   1   9       12.26        1.22     34.45 o
   3   1   9       62.83       33.46     33.35 o
   4   1   9        0.12       -3.60     32.70 o
   5   1   9      166.11      148.52     52.26 o
  -7   2   9       64.79       28.09     23.13 o
  -6   2   9       70.65       76.52     28.46 o
  -5   2   9      108.31      107.36     28.69 o
  -4   2   9      409.64      422.67     27.82 o
  -3   2   9       20.26       -3.16     30.42 o
  -2   2   9      129.68      120.45     28.27 o
  -1   2   9      530.27      531.43     30.40 o
   0   2   9        0.88       -7.95     33.16 o
   1   2   9      379.71      374.41     34.81 o
   2   2   9      117.21      122.42     36.38 o
   3   2   9      114.77       74.79     34.67 o
   4   2   9       33.91       27.19     35.17 o
   5   2   9       21.29       16.78     47.54 o
   6   2   9      366.83      314.87     98.55 o
  -7   3   9       29.57       14.24     26.96 o
  -6   3   9        2.71        8.62     26.79 o
  -5   3   9      432.99      397.12     29.72 o
  -4   3   9       35.72       65.70     33.10 o
  -3   3   9        0.05        0.26     32.86 o
  -2   3   9       16.47       14.56     30.21 o
  -1   3   9       91.97       91.87     33.34 o
   0   3   9      109.88       98.37     33.73 o
   1   3   9        1.37        7.55     34.40 o
   2   3   9      139.69      175.77     33.97 o
   3   3   9      143.30      149.86     36.37 o
   4   3   9      142.83      138.74     34.97 o
   5   3   9       62.29       50.75     47.17 o
   6   3   9        7.62        3.68     77.39 o
  -7   4   9        0.24       42.13     26.47 o
  -6   4   9       65.62      105.93     28.40 o
  -5   4   9       14.01       17.69     30.46 o
  -4   4   9        1.26       14.84     27.72 o
  -3   4   9       18.53       13.41     28.13 o
  -2   4   9      371.73      354.05     34.19 o
  -1   4   9      155.56      143.11     33.47 o
   0   4   9       41.43       61.11     33.34 o
   1   4   9      592.61      616.23     35.92 o
   2   4   9        0.95       -7.06     34.40 o
   3   4   9       26.94       22.22     35.63 o
   4   4   9       35.87       18.09     37.04 o
   5   4   9        2.00       15.70     51.07 o
   6   4   9       16.86       -1.05     68.98 o
  -7   5   9       13.13       16.21     26.68 o
  -6   5   9       13.00       46.17     28.29 o
  -5   5   9      174.04      124.56     28.80 o
  -4   5   9      214.62      198.88     31.55 o
  -3   5   9       67.33       47.84     33.29 o
  -2   5   9       50.50       53.71     33.08 o
  -1   5   9       61.42       64.54     33.05 o
   0   5   9      437.39      499.74     35.27 o
   1   5   9        2.97      -13.55     33.32 o
   2   5   9       85.48       83.14     37.42 o
   3   5   9       52.38       47.50     36.08 o
   4   5   9       30.96       26.80     40.36 o
   5   5   9      244.00      229.69     52.26 o
   6   5   9      133.32       95.76     67.75 o
  -7   6   9       20.13       50.80     30.83 o
  -6   6   9        1.45       -6.27     28.29 o
  -5   6   9        2.76        2.39     30.24 o
  -4   6   9       17.53       14.10     24.87 o
  -3   6   9     1450.40     1446.19     37.92 o
  -2   6   9       80.77       73.47     33.27 o
  -1   6   9      204.80      191.01     33.83 o
   0   6   9      124.38      125.73     30.86 o
   1   6   9      185.81      186.72     35.07 o
   2   6   9      168.01      172.44     35.30 o
   3   6   9      515.50      502.67     37.60 o
   4   6   9       10.00       15.17     36.90 o
   5   6   9      137.49      108.98     52.31 o
   6   6   9       15.35       17.81     61.42 o
  -7   7   9       32.11       28.29     28.61 o
  -6   7   9        8.30       11.51     28.45 o
  -5   7   9        8.87      -11.77     28.39 o
  -4   7   9        8.46        5.54     30.36 o
  -3   7   9        5.05       -1.48     24.85 o
  -2   7   9      319.42      332.35     31.47 o
  -1   7   9        0.20       -2.56     32.94 o
   0   7   9      332.40      348.70     34.58 o
   1   7   9        1.57       -0.19     33.25 o
   2   7   9      348.10      407.92     38.91 o
   3   7   9      267.84      260.31     40.45 o
   4   7   9       13.06       30.33     45.38 o
   5   7   9       19.79        8.08     63.19 o
   6   7   9       65.31       44.01     58.98 o
  -7   8   9        8.92       26.18     28.53 o
  -6   8   9       13.42       -9.74     30.76 o
  -5   8   9      285.28      246.22     27.62 o
  -4   8   9     1083.82     1119.19     47.71 o
  -3   8   9      123.85      111.19     30.47 o
  -2   8   9       32.05       20.14     33.28 o
  -1   8   9      181.16      225.19     33.53 o
   0   8   9      251.01      264.33     34.40 o
   1   8   9        6.31      -16.93     34.38 o
   2   8   9       40.49       33.76     33.45 o
   3   8   9       14.37       13.37     36.03 o
   4   8   9      614.18      636.87     50.57 o
   5   8   9       79.35       47.47     63.42 o
   6   8   9       72.65       43.17     76.40 o
  -7   9   9        1.33       24.45     33.86 o
  -6   9   9        0.91       13.44     30.75 o
  -5   9   9        0.34        3.30     33.24 o
  -4   9   9       60.32       81.15     30.64 o
  -3   9   9        5.88        1.94     30.09 o
  -2   9   9       98.26       88.57     30.88 o
  -1   9   9       70.64       62.02     30.28 o
   0   9   9      362.39      398.50     32.03 o
   1   9   9        0.09        0.59     33.15 o
   2   9   9       51.86       63.99     33.68 o
   3   9   9      291.62      260.85     36.04 o
   4   9   9      332.55      337.94     57.86 o
   5   9   9       50.51       34.03     63.38 o
   6   9   9        1.00        1.51     75.47 o
  -7  10   9        0.13      -13.77     30.76 o
  -6  10   9      415.63      351.40     29.06 o
  -5  10   9        0.01      -14.21     30.37 o
  -4  10   9        0.40       -3.65     30.18 o
  -3  10   9       52.99       48.18     33.14 o
  -2  10   9     1095.92     1080.97     33.03 o
  -1  10   9       34.62       44.33     33.31 o
   0  10   9      228.77      238.37     34.31 o
   1  10   9      202.08      207.33     34.32 o
   2  10   9      609.67      605.79     37.74 o
   3  10   9      704.56      704.51     39.69 o
   4  10   9      123.65      100.81     43.56 o
   5  10   9        0.40        4.98     55.31 o
   6  10   9        6.52       -0.12     70.34 o
  -7  11   9       39.68        8.96     28.79 o
  -6  11   9      115.34       84.92     31.40 o
  -5  11   9       30.64       19.31     30.42 o
  -4  11   9        4.09        5.34     33.02 o
  -3  11   9       88.16       74.79     30.67 o
  -2  11   9       59.09       65.96     30.43 o
  -1  11   9      844.78      914.17     36.70 o
   0  11   9      112.94      121.00     34.03 o
   1  11   9        0.76       11.21     33.07 o
   2  11   9      272.69      278.08     34.84 o
   3  11   9        1.12        7.70     37.21 o
   4  11   9      139.95      118.72     41.59 o
   5  11   9       23.70        0.38     51.27 o
   6  11   9      184.60      167.54     67.95 o
  -7  12   9        0.16       10.80     31.08 o
  -6  12   9      183.55      151.89     34.53 o
  -5  12   9        0.89        6.55     30.24 o
  -4  12   9       72.87       58.67     33.40 o
  -3  12   9      469.58      474.95     32.26 o
  -2  12   9      246.90      285.44     31.47 o
  -1  12   9       19.23       21.12     30.24 o
   0  12   9      379.14      411.12     34.78 o
   1  12   9        4.63      -12.92     33.33 o
   2  12   9       15.65       12.77     35.93 o
   3  12   9        2.27       -3.58     38.89 o
   4  12   9      473.06      433.69     54.48 o
   5  12   9       60.06       49.87     45.04 o
   6  12   9      105.92       54.59     66.67 o
  -6  13   9      270.93      263.53     32.34 o
  -5  13   9       54.32       19.18     26.68 o
  -4  13   9        0.06        2.43     33.15 o
  -3  13   9      179.10      174.17     31.23 o
  -2  13   9       23.37       28.90     30.26 o
  -1  13   9       56.70       67.87     33.23 o
   0  13   9      103.09       98.18     33.55 o
   1  13   9       26.80       25.36     33.42 o
   2  13   9      164.27      182.47     34.14 o
   3  13   9       93.04       92.99     43.30 o
   4  13   9       42.21       39.06     52.79 o
   5  13   9        7.85        6.76     52.22 o
   6  13   9      189.10      110.10     68.67 o
  -6  14   9      115.46       95.72     27.45 o
  -5  14   9       68.01       84.79     33.64 o
  -4  14   9      203.39      133.43     33.99 o
  -3  14   9       42.27       38.13     28.35 o
  -2  14   9       54.13       57.06     30.70 o
  -1  14   9      583.17      553.59     33.00 o
   0  14   9      292.44      293.92     34.28 o
   1  14   9       23.10        6.68     33.50 o
   2  14   9       66.69       74.59     34.50 o
   3  14   9      209.73      240.10     38.81 o
   4  14   9       67.21       85.45     52.81 o
   5  14   9       73.14       66.67     48.17 o
   6  14   9        5.50       -8.02     66.25 o
  -6  15   9      208.55      174.84     31.60 o
  -5  15   9       13.42        7.98     28.40 o
  -4  15   9       59.09       57.22     28.31 o
  -3  15   9      246.33      223.70     29.41 o
  -2  15   9      470.21      469.39     32.45 o
  -1  15   9       18.24        2.55     30.59 o
   0  15   9       94.96      106.12     33.71 o
   1  15   9       13.02        5.31     30.51 o
   2  15   9      101.86      123.73     38.09 o
   3  15   9       87.77       81.03     39.48 o
   4  15   9      125.34      130.99     49.38 o
   5  15   9        3.44       -5.56     50.22 o
   6  15   9       12.25       51.72     58.24 o
  -6  16   9      121.99      134.82     31.38 o
  -5  16   9        0.35       21.64     30.59 o
  -4  16   9        6.30        9.48     30.44 o
  -3  16   9       42.05       51.15     33.20 o
  -2  16   9      157.65      127.75     30.97 o
  -1  16   9      502.76      538.50     33.02 o
   0  16   9       49.28       60.34     33.41 o
   1  16   9       24.51       12.41     30.64 o
   2  16   9       40.06       45.16     38.01 o
   3  16   9      155.90      156.77     40.11 o
   4  16   9        5.67       14.24     48.54 o
   5  16   9       26.89        9.68     45.12 o
   6  16   9       26.59        7.36     59.01 o
  -6  17   9       18.49        1.91     31.20 o
  -5  17   9        9.54      -22.46     33.72 o
  -4  17   9        0.03       13.33     33.38 o
  -3  17   9        0.38       -4.96     26.34 o
  -2  17   9      120.28      101.16     31.16 o
  -1  17   9       37.50       41.16     33.52 o
   0  17   9     1318.02     1483.35     48.53 o
   1  17   9        0.78        1.70     37.58 o
   2  17   9      536.64      554.48     42.06 o
   3  17   9       68.81       34.10     38.18 o
   4  17   9      183.03      166.19     53.69 o
   5  17   9       12.15       15.52     45.71 o
  -6  18   9        1.35       -9.59     37.81 o
  -5  18   9       84.34       39.96     28.96 o
  -4  18   9       55.14       78.73     30.84 o
  -3  18   9      103.29       81.31     34.00 o
  -2  18   9       42.62       16.27     30.70 o
  -1  18   9        8.29       -3.11     28.35 o
   0  18   9        2.93        8.19     30.55 o
   1  18   9       61.93       67.08     37.69 o
   2  18   9      392.56      362.37     41.27 o
   3  18   9       85.22       73.25     39.60 o
   4  18   9       30.95       30.75     41.33 o
   5  18   9       44.50       45.34     46.36 o
  -6  19   9      146.20       77.14     27.62 o
  -5  19   9       68.07       94.54     32.76 o
  -4  19   9       36.90       16.59     30.76 o
  -3  19   9       40.76       50.59     28.15 o
  -2  19   9      156.03      154.81     37.85 o
  -1  19   9      185.42      188.94     34.53 o
   0  19   9       79.57       63.28     38.15 o
   1  19   9       72.59       55.40     37.83 o
   2  19   9       95.97       71.52     31.73 o
   3  19   9       74.01       80.02     37.76 o
   4  19   9       85.40       55.38     39.88 o
   5  19   9        3.59       27.40     44.73 o
  -6  20   9        6.09       30.49     30.96 o
  -5  20   9       38.69       48.04     30.99 o
  -4  20   9        1.93       -2.00     28.20 o
  -3  20   9       60.43       25.51     28.26 o
  -2  20   9        0.92        2.43     33.47 o
  -1  20   9      205.31      216.00     31.63 o
   0  20   9       19.91       35.69     37.86 o
   1  20   9      177.20      171.35     38.62 o
   2  20   9       28.70       -6.45     35.15 o
   3  20   9      191.42      151.98     38.94 o
   4  20   9       10.74       -5.14     41.29 o
   5  20   9      161.00      126.18     45.19 o
  -5  21   9       88.43      110.07     34.04 o
  -4  21   9       24.28       20.58     30.82 o
  -3  21   9       15.86       11.65     30.66 o
  -2  21   9        8.12       14.21     28.16 o
  -1  21   9      346.59      333.08     32.50 o
   0  21   9      552.64      554.05     38.54 o
   1  21   9        4.15        7.46     37.53 o
   2  21   9      186.90      147.99     34.81 o
   3  21   9       25.47       37.71     39.49 o
   4  21   9        0.18       14.92     39.32 o
   5  21   9        7.17      -10.60     46.69 o
  -5  22   9       42.57       36.77     31.10 o
  -4  22   9        1.38      -25.73     30.81 o
  -3  22   9       27.02        0.88     37.71 o
  -2  22   9       59.69        1.70     38.22 o
  -1  22   9       50.10        3.96     37.88 o
   0  22   9        2.78       13.89     33.95 o
   1  22   9        5.09       -5.61     37.74 o
   2  22   9      264.21      204.60     35.33 o
   3  22   9       55.25       62.42     46.88 o
   4  22   9        3.24       -3.92     39.50 o
   5  22   9       52.46       25.84     47.12 o
  -5  23   9        6.65       22.46     33.94 o
  -4  23   9       35.28       57.67     33.84 o
  -3  23   9        4.87       32.62     33.68 o
  -2  23   9        7.25      -20.77     37.77 o
  -1  23   9        0.19       -8.82     37.54 o
   0  23   9       10.72       19.30     37.68 o
   1  23   9        1.73       -5.72     39.60 o
   2  23   9      238.75      206.60     40.58 o
   3  23   9        1.95       22.30     43.45 o
   4  23   9        1.98       23.05     41.20 o
  -5  24   9        8.25       22.60     37.37 o
  -4  24   9       99.48      135.62     34.10 o
  -3  24   9       17.36        2.15     33.89 o
  -2  24   9        2.11      -14.17     33.70 o
  -1  24   9       19.77       -3.15     38.12 o
   0  24   9      298.51      290.11     39.42 o
   1  24   9       63.01       57.11     38.12 o
   2  24   9      153.49      118.58     40.79 o
   3  24   9       15.86       11.81     41.36 o
   4  24   9       44.95       33.40     40.28 o
  -4  25   9       32.58      106.22     37.72 o
  -3  25   9      145.90      126.87     32.10 o
  -2  25   9        4.42        8.24     28.43 o
  -1  25   9       57.12       94.49     38.01 o
   0  25   9       11.75      -17.49     33.86 o
   1  25   9       33.32       50.46     34.23 o
   2  25   9       73.02       51.74     40.40 o
   3  25   9       21.95       14.66     38.19 o
   4  25   9       27.16       51.73     41.63 o
  -4  26   9       66.33       65.56     31.24 o
  -3  26   9      165.00      113.37     38.48 o
  -2  26   9      144.54       99.60     38.40 o
  -1  26   9      404.20      385.44     36.17 o
   0  26   9        0.13       26.80     37.79 o
   1  26   9      257.99      231.50     39.14 o
   2  26   9      346.69      296.36     41.80 o
   3  26   9        1.88       13.31     38.10 o
   4  26   9       20.08        7.93     41.77 o
  -4  27   9        4.97        9.88     33.69 o
  -3  27   9       72.95       38.48     34.09 o
  -2  27   9       76.61       88.93     38.24 o
  -1  27   9       63.47       58.33     31.27 o
   0  27   9       33.60       11.54     38.37 o
   1  27   9      298.73      303.80     39.40 o
   2  27   9      137.48      145.50     38.88 o
   3  27   9       71.60       59.74     40.28 o
  -3  28   9      258.27      194.34     35.91 o
  -2  28   9       69.61       48.08     38.30 o
  -1  28   9        3.46       -8.37     33.88 o
   0  28   9        1.78       -0.23     38.33 o
   1  28   9       25.37       27.34     38.38 o
   2  28   9        8.20       27.80     38.49 o
   3  28   9        1.57       11.21     34.36 o
  -3  29   9       42.39       64.18     34.01 o
  -2  29   9        1.24        0.25     33.82 o
  -1  29   9        5.18       13.26     37.85 o
   0  29   9      190.12      159.04     39.50 o
   1  29   9        4.09       -7.48     38.39 o
   2  29   9       46.61       36.58     39.94 o
  -2  30   9        2.24      -27.06     31.44 o
  -1  30   9       14.33       -0.41     34.13 o
   0  30   9      106.69       91.05     38.60 o
   1  30   9      278.16      247.95     46.07 o
   2  30   9      119.31       65.78     34.99 o
  -2  31   9       72.46      100.49     34.39 o
  -1  31   9       72.39       56.71     31.56 o
   0  31   9       18.29       26.09     34.10 o
   1  31   9      228.10      206.21     45.78 o
   0  32   9        9.13      -21.76     33.86 o
  -6   0  10       22.13       25.54     34.11 o
  -5   0  10       31.36       39.54     43.53 o
  -4   0  10      184.51      110.21     44.05 o
  -3   0  10        5.93      -44.35     42.86 o
  -2   0  10       36.69       31.76     37.43 o
  -1   0  10       35.12       29.90     43.46 o
   0   0  10       99.94       78.41     44.19 o
   1   0  10      135.22      185.10     44.35 o
   2   0  10     1254.08     1295.57     52.09 o
   3   0  10       17.04       18.59     43.40 o
   4   0  10       85.86       66.74     52.84 o
   5   0  10       33.96       70.10     55.65 o
  -6   1  10       28.98       43.94     23.78 o
  -5   1  10        0.00       -7.68     28.35 o
  -4   1  10       76.82       66.06     26.68 o
  -3   1  10        4.19       11.43     26.25 o
  -2   1  10      112.25      125.46     30.88 o
  -1   1  10        0.74        2.33     28.09 o
   0   1  10      778.73      926.97     34.05 o
   1   1  10        5.30       17.65     30.56 o
   2   1  10      552.23      581.76     35.66 o
   3   1  10        2.12      -14.13     31.76 o
   4   1  10      121.81      142.22     35.59 o
   5   1  10      208.21      182.08     42.41 o
  -6   2  10       75.89       46.39     24.32 o
  -5   2  10        3.00       21.37     24.98 o
  -4   2  10        4.08       13.72     30.57 o
  -3   2  10       78.81       29.74     26.53 o
  -2   2  10      219.64      285.74     31.62 o
  -1   2  10       67.06       81.28     33.55 o
   0   2  10       32.76       25.97     33.67 o
   1   2  10       37.45        5.48     33.80 o
   2   2  10        5.76       22.38     31.86 o
   3   2  10       36.36       48.25     33.81 o
   4   2  10        4.60       -1.99     35.83 o
   5   2  10        0.38       -8.23     40.51 o
  -6   3  10        3.14      -11.53     24.11 o
  -5   3  10       51.63       60.88     28.68 o
  -4   3  10      121.78       99.69     30.90 o
  -3   3  10        4.24       19.11     30.27 o
  -2   3  10       92.17      125.46     31.15 o
  -1   3  10      113.19       93.73     30.91 o
   0   3  10       24.82       66.24     33.66 o
   1   3  10        3.04       11.10     34.74 o
   2   3  10      542.00      564.09     36.63 o
   3   3  10       33.35       33.56     32.65 o
   4   3  10       49.88       46.52     35.15 o
   5   3  10      166.38      131.72     42.68 o
  -6   4  10       10.12       -5.60     25.28 o
  -5   4  10        0.29        8.29     30.64 o
  -4   4  10      402.20      302.99     28.44 o
  -3   4  10       26.57       36.00     33.36 o
  -2   4  10       47.90       39.18     30.54 o
  -1   4  10       83.05       63.56     33.67 o
   0   4  10        0.62        2.93     30.26 o
   1   4  10       37.31       55.13     33.83 o
   2   4  10       37.12       40.43     35.29 o
   3   4  10       61.57       51.77     35.37 o
   4   4  10        5.03       27.46     41.02 o
   5   4  10        2.96      -10.85     40.11 o
  -6   5  10        0.38        2.57     30.68 o
  -5   5  10        0.61        3.68     30.82 o
  -4   5  10       90.49       80.24     34.10 o
  -3   5  10      164.08      159.82     27.05 o
  -2   5  10      163.59      149.58     28.95 o
  -1   5  10       18.73       28.64     28.17 o
   0   5  10      172.00      149.78     34.46 o
   1   5  10       26.93       37.33     33.68 o
   2   5  10      264.86      320.67     36.56 o
   3   5  10       29.57       20.89     36.26 o
   4   5  10        3.12       12.91     43.46 o
   5   5  10       60.92       49.94     43.78 o
  -6   6  10       13.67      -13.94     30.84 o
  -5   6  10       37.82       17.33     33.62 o
  -4   6  10       10.60        6.92     33.42 o
  -3   6  10       22.81       31.76     30.30 o
  -2   6  10        1.00      -11.77     33.59 o
  -1   6  10       15.53       -7.48     33.59 o
   0   6  10      153.92      169.52     31.61 o
   1   6  10      164.23      166.13     34.34 o
   2   6  10        2.55      -22.82     33.98 o
   3   6  10       25.07       38.61     37.52 o
   4   6  10       91.60       89.65     38.24 o
   5   6  10      158.13      138.74     44.53 o
  -6   7  10        8.22        8.25     30.89 o
  -5   7  10       22.33       25.14     30.72 o
  -4   7  10        0.96       11.24     28.19 o
  -3   7  10       26.74       16.51     30.56 o
  -2   7  10        1.20       10.86     33.18 o
  -1   7  10      134.42      105.34     28.88 o
   0   7  10      624.05      688.68     36.25 o
   1   7  10        2.77        3.02     33.65 o
   2   7  10       69.59       33.83     35.40 o
   3   7  10      114.54       95.05     37.16 o
   4   7  10      157.92      134.98     40.02 o
   5   7  10        3.50        8.77     51.82 o
  -6   8  10       12.72        2.35     30.60 o
  -5   8  10        7.35        4.07     28.19 o
  -4   8  10       35.89       32.11     33.57 o
  -3   8  10       42.88       42.18     33.44 o
  -2   8  10        7.77       -5.81     28.23 o
  -1   8  10        8.29       29.49     33.25 o
   0   8  10      251.91      234.95     34.85 o
   1   8  10        0.15        8.05     33.66 o
   2   8  10       97.55       51.23     35.35 o
   3   8  10      197.50      187.74     37.46 o
   4   8  10       41.36       30.57     39.37 o
   5   8  10       29.86       37.39     47.90 o
  -6   9  10       18.76       -4.03     28.93 o
  -5   9  10       41.99       29.81     30.59 o
  -4   9  10       89.90       43.98     30.79 o
  -3   9  10      154.70      117.21     31.09 o
  -2   9  10      179.20      153.55     31.44 o
  -1   9  10      164.15      172.22     28.97 o
   0   9  10        7.17       -9.48     33.79 o
   1   9  10       58.81       76.29     33.83 o
   2   9  10      634.99      657.27     37.21 o
   3   9  10      576.51      536.43     39.80 o
   4   9  10       17.26       13.52     41.30 o
   5   9  10        0.04       -8.97     49.37 o
  -6  10  10        2.60       -1.05     30.94 o
  -5  10  10       51.24       34.75     30.83 o
  -4  10  10      284.40      230.14     34.25 o
  -3  10  10      220.62      174.60     34.37 o
  -2  10  10      886.19      915.16     34.51 o
  -1  10  10       95.37      104.67     33.88 o
   0  10  10      218.51      242.25     34.63 o
   1  10  10       14.50       24.80     33.58 o
   2  10  10       26.68       11.17     35.38 o
   3  10  10        1.58        6.23     39.74 o
   4  10  10        2.49        4.28     40.98 o
   5  10  10        6.17       12.86     50.58 o
  -5  11  10       34.52       23.69     28.51 o
  -4  11  10        2.22       24.76     28.30 o
  -3  11  10       10.69      -11.62     30.47 o
  -2  11  10      162.11      200.19     31.44 o
  -1  11  10        2.72       34.67     33.52 o
   0  11  10       20.31       25.56     30.77 o
   1  11  10        0.39        5.54     33.87 o
   2  11  10      345.70      357.48     37.17 o
   3  11  10      100.99       76.17     36.65 o
   4  11  10      100.85      115.33     41.76 o
   5  11  10       86.42       60.54     48.04 o
  -5  12  10      187.58      141.50     29.35 o
  -4  12  10        5.46      -11.48     30.81 o
  -3  12  10       47.86       38.09     33.63 o
  -2  12  10       90.44       34.16     34.17 o
  -1  12  10      151.93      114.28     34.30 o
   0  12  10        0.31       -5.24     33.61 o
   1  12  10      653.22      670.44     34.60 o
   2  12  10       37.66       49.25     36.66 o
   3  12  10       99.48       61.26     39.95 o
   4  12  10       68.59       51.36     41.77 o
   5  12  10      104.81       71.17     48.77 o
  -5  13  10        3.45       -3.91     30.71 o
  -4  13  10      202.53      181.19     31.59 o
  -3  13  10        6.22      -32.29     30.71 o
  -2  13  10      255.03      225.74     34.58 o
  -1  13  10      392.85      402.91     32.59 o
   0  13  10      237.41      201.57     35.05 o
   1  13  10       20.68       34.96     33.83 o
   2  13  10       73.34       41.97     36.87 o
   3  13  10       27.65       61.87     37.91 o
   4  13  10       57.36       44.12     49.22 o
   5  13  10        1.71        4.95     49.49 o
  -5  14  10       96.75       49.39     31.27 o
  -4  14  10        0.81       49.72     33.27 o
  -3  14  10      133.77      104.29     28.95 o
  -2  14  10       24.28       38.89     33.78 o
  -1  14  10       12.70       25.59     33.59 o
   0  14  10        8.62       25.32     28.53 o
   1  14  10       98.69       91.25     34.15 o
   2  14  10       26.15       46.07     33.92 o
   3  14  10      224.58      249.07     42.95 o
   4  14  10        1.61      -18.53     49.12 o
  -5  15  10       17.21       40.92     30.69 o
  -4  15  10        9.80       36.75     28.43 o
  -3  15  10       76.72       79.05     28.59 o
  -2  15  10      300.80      293.49     32.22 o
  -1  15  10      136.17      108.38     34.45 o
   0  15  10       14.10       -4.20     33.82 o
   1  15  10        0.34       -0.91     34.97 o
   2  15  10       30.49       36.79     38.05 o
   3  15  10       17.82        3.97     38.13 o
   4  15  10       40.51       39.79     45.93 o
  -5  16  10       15.67      -11.82     28.73 o
  -4  16  10       20.70       28.63     33.76 o
  -3  16  10      104.57       78.13     33.93 o
  -2  16  10        4.23        8.12     33.95 o
  -1  16  10      145.58      111.06     34.61 o
   0  16  10        4.68        7.32     30.93 o
   1  16  10      262.93      256.73     35.09 o
   2  16  10      114.70      103.04     38.62 o
   3  16  10      190.58      185.07     41.14 o
   4  16  10        7.16      -14.97     41.60 o
  -5  17  10        9.98       26.19     33.81 o
  -4  17  10        7.72      -12.39     33.82 o
  -3  17  10        2.95       18.24     28.24 o
  -2  17  10      153.29      102.32     29.38 o
  -1  17  10       56.17       41.82     28.79 o
   0  17  10       45.39       32.36     31.10 o
   1  17  10        3.08        1.19     33.98 o
   2  17  10       55.59       31.97     38.42 o
   3  17  10        5.47       27.20     38.06 o
   4  17  10        2.29       11.74     39.43 o
  -4  18  10        0.32      -10.16     30.66 o
  -3  18  10        1.64        5.97     30.68 o
  -2  18  10      118.61      120.17     34.18 o
  -1  18  10      160.28      124.95     32.03 o
   0  18  10       99.27      106.44     34.21 o
   1  18  10      371.29      401.52     39.49 o
   2  18  10        0.21       17.76     39.70 o
   3  18  10      232.55      219.40     41.36 o
   4  18  10        0.37       18.45     41.49 o
  -4  19  10       69.56       28.37     34.25 o
  -3  19  10        8.61       10.22     31.07 o
  -2  19  10       32.32       54.36     30.97 o
  -1  19  10       35.81       57.34     33.90 o
   0  19  10        1.92       27.95     37.63 o
   1  19  10       22.80       42.04     38.23 o
   2  19  10       46.09       52.28     40.28 o
   3  19  10      112.34      103.90     42.28 o
   4  19  10        1.47       15.44     41.60 o
  -4  20  10        0.00       13.35     30.61 o
  -3  20  10        0.15       39.88     30.85 o
  -2  20  10        0.18       -7.01     33.90 o
  -1  20  10      271.52      244.97     32.03 o
   0  20  10      111.48      137.85     38.35 o
   1  20  10        3.29      -11.83     38.21 o
   2  20  10      165.91       96.93     40.65 o
   3  20  10        1.36       -2.59     47.03 o
  -4  21  10       12.70        1.86     25.54 o
  -3  21  10       12.82       11.05     33.82 o
  -2  21  10       22.26       -2.75     34.20 o
  -1  21  10        0.01        7.10     34.25 o
   0  21  10      150.26      119.42     38.91 o
   1  21  10       62.59       39.15     38.58 o
   2  21  10       29.14       37.82     35.45 o
   3  21  10        3.70       -1.62     50.14 o
  -3  22  10        4.21       -6.79     28.70 o
  -2  22  10       85.10       79.31     38.51 o
  -1  22  10      560.04      472.91     34.66 o
   0  22  10        2.70       23.93     31.44 o
   1  22  10       57.00       76.43     38.40 o
   2  22  10        0.02       -4.66     40.10 o
   3  22  10       88.49       73.15     40.45 o
  -3  23  10        5.42      -24.50     31.18 o
  -2  23  10        0.26       -5.62     33.95 o
  -1  23  10       22.19       39.51     38.03 o
   0  23  10       23.44       22.18     34.06 o
   1  23  10      362.06      331.93     40.49 o
   2  23  10       86.68       48.78     38.73 o
  -3  24  10        1.82        5.53     38.03 o
  -2  24  10        0.66       -0.16     38.16 o
  -1  24  10        0.36      -13.99     38.08 o
   0  24  10      198.50      113.04     35.41 o
   1  24  10      264.27      256.66     39.59 o
   2  24  10      166.00      151.70     39.39 o
  -2  25  10        1.59       14.89     38.01 o
  -1  25  10      125.76       62.87     34.88 o
   0  25  10        6.60      -14.49     31.28 o
   1  25  10      145.19      143.61     39.29 o
   2  25  10       44.52       45.46     40.44 o
  -1  26  10      172.54      124.20     38.73 o
   0  26  10        2.61        0.23     38.15 o
   1  26  10       30.24       57.55     38.64 o
  -4   1  11        6.65       -4.22     28.56 o
  -3   1  11        5.13       18.28     28.50 o
  -2   1  11        0.13      -20.44     26.79 o
  -1   1  11      115.51       99.73     31.71 o
   0   1  11      257.28      252.80     30.11 o
   1   1  11       19.38       22.06     31.16 o
   2   1  11        5.60        5.99     32.99 o
   3   1  11      152.02      106.96     33.73 o
   4   1  11        1.25       -7.28     36.39 o
  -4   2  11       21.46        6.57     28.79 o
  -3   2  11       75.50       94.69     28.86 o
  -2   2  11       29.95       35.04     30.87 o
  -1   2  11      124.49       70.54     29.22 o
   0   2  11       10.60        0.98     28.71 o
   1   2  11      110.66       58.73     31.73 o
   2   2  11       43.25       40.01     32.18 o
   3   2  11        5.51       -4.09     33.20 o
   4   2  11       12.42        8.23     35.24 o
  -4   3  11      296.29      266.93     31.82 o
  -3   3  11        7.72       -0.02     30.97 o
  -2   3  11        0.62        9.11     26.65 o
  -1   3  11        4.32       -2.39     30.89 o
   0   3  11        9.85       -4.21     33.84 o
   1   3  11      129.37      114.52     31.70 o
   2   3  11      170.07      136.11     32.98 o
   3   3  11       60.36       48.81     33.58 o
   4   3  11       49.82       79.31     38.49 o
  -4   4  11       21.04       15.25     31.02 o
  -3   4  11        3.81       12.20     28.48 o
  -2   4  11        2.50       39.97     33.76 o
  -1   4  11        5.36      -12.79     34.02 o
   0   4  11       52.82       34.28     34.20 o
   1   4  11        5.41        8.40     34.13 o
   2   4  11      298.08      252.32     35.95 o
   3   4  11       72.94       27.74     34.68 o
   4   4  11        1.93        6.89     34.06 o
  -4   5  11      241.34      164.28     31.54 o
  -3   5  11        8.32       -9.32     30.80 o
  -2   5  11      165.90      130.14     31.66 o
  -1   5  11       23.92       29.42     30.67 o
   0   5  11      428.80      440.13     35.71 o
   1   5  11      304.92      336.52     35.77 o
   2   5  11        4.96        6.76     34.37 o
   3   5  11       16.91        1.29     34.16 o
   4   5  11       30.81       31.49     35.39 o
  -4   6  11       25.46       22.46     36.53 o
  -3   6  11        5.98       -1.08     30.75 o
  -2   6  11       10.02       17.99     30.89 o
  -1   6  11      374.24      351.82     35.63 o
   0   6  11        1.66       -7.88     33.94 o
   1   6  11      396.24      384.22     36.13 o
   2   6  11       77.49       65.28     37.20 o
   3   6  11       41.44       33.65     35.60 o
  -4   7  11       12.95        8.15     28.57 o
  -3   7  11        4.98       -8.52     26.80 o
  -2   7  11      143.98      127.08     29.22 o
  -1   7  11       14.95       11.09     31.30 o
   0   7  11       11.38        1.12     34.08 o
   1   7  11       29.78       44.28     35.59 o
   2   7  11      272.77      274.14     36.88 o
   3   7  11      259.16      238.11     40.03 o
  -4   8  11       25.03       21.71     28.52 o
  -3   8  11       66.46       64.20     31.19 o
  -2   8  11      289.57      241.29     35.24 o
  -1   8  11        0.50      -22.92     33.94 o
   0   8  11       38.34       50.45     34.09 o
   1   8  11       11.06       15.45     34.35 o
   2   8  11       18.69       19.66     35.38 o
   3   8  11      161.96      132.40     37.82 o
  -4   9  11        6.73       20.21     30.87 o
  -3   9  11       90.66       60.79     34.22 o
  -2   9  11       80.45       35.03     34.42 o
  -1   9  11       56.00       18.71     34.03 o
   0   9  11       36.34        8.04     31.59 o
   1   9  11       36.11       41.18     34.30 o
   2   9  11        9.32        5.43     34.01 o
   3   9  11        7.72       25.90     35.32 o
  -4  10  11        7.76       33.61     33.68 o
  -3  10  11        0.22       14.72     30.81 o
  -2  10  11        6.04       18.79     31.14 o
  -1  10  11        0.20        7.03     34.06 o
   0  10  11        6.69       12.57     34.19 o
   1  10  11      247.53      201.31     36.58 o
   2  10  11       19.91       27.44     35.42 o
   3  10  11       76.05       76.53     35.93 o
  -4  11  11        1.35       -4.50     30.84 o
  -3  11  11        4.70       18.00     30.95 o
  -2  11  11        3.10        6.08     33.87 o
  -1  11  11       14.40       25.16     34.21 o
   0  11  11      454.48      422.23     36.21 o
   1  11  11       73.48       82.58     34.85 o
   2  11  11      318.41      272.60     35.85 o
   3  11  11       14.93      -10.52     36.77 o
  -3  12  11        2.41        5.35     30.86 o
  -2  12  11      120.07      104.96     29.48 o
  -1  12  11      434.00      409.92     36.18 o
   0  12  11       52.16       41.12     31.71 o
   1  12  11        5.82       -8.27     34.29 o
   2  12  11       51.05       58.39     35.70 o
   3  12  11        0.21        7.76     43.88 o
  -3  13  11        0.79       16.06     33.85 o
  -2  13  11       32.78       23.42     29.21 o
  -1  13  11       62.65       83.32     34.30 o
   0  13  11      135.80      114.84     34.91 o
   1  13  11       30.12       18.64     34.47 o
   2  13  11       57.00       58.18     34.61 o
   3  13  11        1.37       22.22     39.87 o
  -3  14  11       46.39       40.49     31.19 o
  -2  14  11       49.40       38.29     34.09 o
  -1  14  11      284.26      225.52     30.66 o
   0  14  11       11.01       19.24     34.32 o
   1  14  11       61.28       35.60     34.61 o
   2  14  11       36.86       39.99     37.02 o
  -3  15  11        0.42       24.93     28.53 o
  -2  15  11        0.46      -25.62     34.34 o
  -1  15  11       73.66       62.88     31.40 o
   0  15  11       11.89      -20.86     34.43 o
   1  15  11       14.17       32.64     34.31 o
   2  15  11       15.72        6.69     38.35 o
  -3  16  11        0.06       -6.21     31.16 o
  -2  16  11       29.46       55.52     31.26 o
  -1  16  11       50.97       44.53     34.54 o
   0  16  11       45.43       78.36     34.32 o
   1  16  11       98.04       65.38     34.93 o
   2  16  11       26.11       18.29     39.91 o
  -2  17  11       20.21       13.05     34.10 o
  -1  17  11       19.41       18.26     29.13 o
   0  17  11      143.45      134.03     34.70 o
   1  17  11       47.33        6.31     38.74 o
   2  17  11       30.13       22.60     38.34 o
  -2  18  11       11.72       30.71     28.99 o
  -1  18  11        0.03        6.35     30.93 o
   0  18  11        8.65      -10.74     28.98 o
   1  18  11       50.75       62.40     38.67 o
  -1  19  11       34.88       33.65     34.37 o
   0  19  11       76.53       84.34     34.79 o
   1  19  11      156.28      186.42     38.99 o
  -1   0  12        0.73       21.44     44.01 o
   0   0  12       89.11       71.77     44.72 o
  -1   1  12        0.75        1.31     28.92 o
   0   1  12      109.92       64.96     32.14 o
  -1   2  12      106.51       75.86     31.84 o
   0   2  12      218.53      163.79     30.46 o
  -1   3  12        3.35        8.59     31.37 o
   0   3  12       51.69       29.60     29.36 o
  -1   4  12      127.19      103.10     29.55 o
   0   4  12       26.51       38.23     31.37 o
  -1   5  12       76.63       59.73     29.62 o
   0   5  12       99.34       71.68     31.64 o
 
